# Supplementary material for: A comparative study on photosynthetic characteristics and flavonoid metabolism between Camellia petelotii (Merr.) Sealy and Camellia impressinervis Chang &Liang
Source: Front Plant Sci. 2022 Nov 24;13:1071458. doi: 10.3389/fpls.2022.1071458 (PMC9762238; doi:10.3389/fpls.2022.1071458)
Supplement: Supplementary Table 1 — Differentially expressed genes between sample B and sample A. [file Table_1.xls]

gene_id	B_readcount	A_readcount	log2FoldChange	pval	padj
Cluster-30167.42613	29.8986092477475	613.894587381887	-4.3609	1.4231e-28	1.6316e-23
Cluster-30167.37261	6660.02680235863	161.88927252031	5.3628	1.0262e-24	5.8829e-20
Cluster-30167.13927	333.427660305359	8.51517983794976	5.3388	7.2709e-21	2.7788e-16
Cluster-30167.49172	10.9721031719475	415.163415334127	-5.2463	4.4816e-18	1.2846e-13
Cluster-30167.37958	42.4518048680959	546.780990283733	-3.6828	6.3223e-18	1.4498e-13
Cluster-30167.33322	11.6039439167248	246.693617178588	-4.4062	5.0188e-17	8.3329e-13
Cluster-30167.46906	21.0079270174995	540.110855144037	-4.6855	5.0875e-17	8.3329e-13
Cluster-30167.33469	44.7556847126762	411.002583555491	-3.1955	5.4502e-16	6.9433e-12
Cluster-30167.43565	20.952932487792	387.1455739232	-4.2152	5.1207e-16	6.9433e-12
Cluster-30167.47741	15.850413947253	314.782176809499	-4.3145	8.8172e-16	1.0109e-11
Cluster-30167.59390	1013.78368095863	67.8620671818138	3.9045	1.3479e-15	1.405e-11
Cluster-30167.44465	111.615113564329	1506.65981286541	-3.7556	5.1133e-15	4.8855e-11
Cluster-30167.12823	271.960259257367	7.95747851817724	5.15	6.3844e-15	5.2367e-11
Cluster-30167.33591	2688.86357815673	618.039887730275	2.1214	6.5067e-15	5.2367e-11
Cluster-30167.57557	1228.54022080681	65.7581357373044	4.2323	6.8511e-15	5.2367e-11
Cluster-30167.41186	2822.13596207515	422.734302349956	2.7396	8.9368e-15	6.404e-11
Cluster-30167.44090	17.6659134441149	748.683326155936	-5.4046	1.9873e-14	1.3403e-10
Cluster-30167.42313	9.9122381721648	241.199791240757	-4.6182	4.0155e-14	2.5578e-10
Cluster-30167.15957	538.637402052717	35.5486330877792	3.937	4.4859e-14	2.6951e-10
Cluster-52954.0	147.351269204325	6.33706709499348	4.5771	4.7011e-14	2.6951e-10
Cluster-30167.39610	1980.56444045712	395.162294679567	2.3259	8.9911e-14	4.9089e-10
Cluster-30167.59657	299.296916853747	24.3931850926295	3.6354	1.7746e-13	9.2487e-10
Cluster-30167.31978	14.8138210018866	335.815523818447	-4.5011	5.5553e-13	2.591e-09
Cluster-30167.37743	537.230583220966	2552.20608795943	-2.2485	5.5668e-13	2.591e-09
Cluster-30167.42125	116.538535349984	2582.82780864172	-4.4706	5.6496e-13	2.591e-09
Cluster-30167.35576	52.1369544960725	589.604429610987	-3.5004	7.6058e-13	3.354e-09
Cluster-30167.51397	2.37226290934537	263.554124082158	-6.7804	8.358e-13	3.5492e-09
Cluster-30167.37203	94.3806217059643	1046.12736914952	-3.4716	9.2598e-13	3.7917e-09
Cluster-30167.39907	714.779052884774	4006.03445397891	-2.4869	1.1683e-12	4.6192e-09
Cluster-30167.12902	164.822941205152	7.65569800315365	4.4714	1.6762e-12	6.1994e-09
Cluster-30167.13746	313.286104928977	18.6978507573317	4.0892	1.6326e-12	6.1994e-09
Cluster-30167.39556	297.422824708512	1496.46025852787	-2.3313	1.8441e-12	6.6074e-09
Cluster-30167.40518	573.91794021486	4513.28282123299	-2.9755	3.8893e-12	1.3513e-08
Cluster-30167.38790	40.1849013768582	409.031164748506	-3.3452	4.4235e-12	1.4917e-08
Cluster-30167.19098	265.596762672226	28.6520782801073	3.2259	5.4857e-12	1.797e-08
Cluster-30167.24424	4.95194771812199	333.602664613826	-6.0861	8.0213e-12	2.5547e-08
Cluster-30167.7891	202.693578829206	21.9853534580737	3.2196	9.3816e-12	2.9071e-08
Cluster-30167.40485	36669.5410106247	4507.18235266478	3.0244	9.8799e-12	2.981e-08
Cluster-30167.12824	822.482376756454	31.1221323713484	4.7385	1.123e-11	3.2188e-08
Cluster-30167.39918	24.2594100973114	481.213412163435	-4.3077	1.1106e-11	3.2188e-08
Cluster-30167.18266	848.443378411331	38.0641470854212	4.4923	1.2483e-11	3.4909e-08
Cluster-30167.43216	28.1232753560582	525.85206190092	-4.2276	1.3717e-11	3.7447e-08
Cluster-30167.39066	7688.49353483829	1692.67278836566	2.1837	1.4225e-11	3.793e-08
Cluster-30167.11788	140.24787630234	4.76685276497665	4.9561	1.4665e-11	3.8213e-08
Cluster-30167.17066	573.696806725508	18.8805455377022	4.9503	1.6366e-11	4.1282e-08
Cluster-30167.59959	894.43161721104	44.7441172189469	4.3324	1.6563e-11	4.1282e-08
Cluster-30167.17012	221.287028868892	14.688921239863	3.9395	1.8078e-11	4.3925e-08
Cluster-30167.38824	438.37652107811	4104.97625607092	-3.2277	1.8389e-11	4.3925e-08
Cluster-30167.32299	933.657699128785	136.132786659252	2.7809	1.9969e-11	4.6726e-08
Cluster-30167.45989	668.859137240943	119.660183850145	2.4866	2.1589e-11	4.9506e-08
Cluster-30167.43948	162.083634370258	909.764617638449	-2.4897	2.4476e-11	5.5025e-08
Cluster-30167.37882	2340.10119658484	495.544495477418	2.2398	2.7445e-11	6.0513e-08
Cluster-30167.38942	19.5100465583986	327.794414305078	-4.0738	2.9082e-11	6.2914e-08
Cluster-30167.63206	364.16399870487	10.7464404679331	5.1236	3.0807e-11	6.541e-08
Cluster-30167.43814	7894.13335945416	1704.97567456634	2.2113	3.273e-11	6.8231e-08
Cluster-30167.41173	252.86559650354	4270.81229600861	-4.0784	3.3936e-11	6.9481e-08
Cluster-30167.20711	16.0844048378847	156.69103821307	-3.2824	3.5766e-11	7.1509e-08
Cluster-30167.5100	630.683128325651	89.2883217563454	2.8268	3.6174e-11	7.1509e-08
Cluster-30167.41656	25.9517400786153	412.482080200438	-3.996	3.9284e-11	7.6341e-08
Cluster-30167.43084	20760.3849270505	3969.88029570457	2.3868	5.7106e-11	1.0912e-07
Cluster-30167.35825	4.93855918306445	144.555845186324	-4.8866	5.9094e-11	1.1107e-07
Cluster-30167.45223	12.0336166401222	234.663798249373	-4.2846	6.8298e-11	1.263e-07
Cluster-30167.13068	372.087219139141	47.5205429072715	2.9786	6.9981e-11	1.2736e-07
Cluster-33021.0	95.2447044790206	4.22372779870894	4.5499	7.6812e-11	1.3761e-07
Cluster-30167.13150	101.223253938196	3.25834999373247	5.049	8.6469e-11	1.5252e-07
Cluster-30167.39839	5331.243567006	1109.36918359406	2.2652	8.9202e-11	1.5496e-07
Cluster-30167.39596	5482.86098675489	1095.99066287273	2.3232	9.3499e-11	1.6e-07
Cluster-30167.58691	34.7817577432751	246.540697097179	-2.8236	9.6749e-11	1.6313e-07
Cluster-30167.13748	417.110975734849	17.9871738091304	4.561	1.0643e-10	1.7188e-07
Cluster-30167.36910	24.7812617826736	198.008607428469	-3.0021	1.0574e-10	1.7188e-07
Cluster-30167.39215	127.153763134698	968.820115604646	-2.9293	1.0437e-10	1.7188e-07
Cluster-30167.33451	31.1978267011674	708.993265123694	-4.5092	1.1124e-10	1.7714e-07
Cluster-30167.42433	218.222761038045	1128.2905762853	-2.3708	1.1323e-10	1.7784e-07
Cluster-30167.16514	225.412177059237	11.0186129250538	4.3886	1.2106e-10	1.8507e-07
Cluster-30167.45626	11.7912830135697	145.94426446302	-3.6351	1.1969e-10	1.8507e-07
Cluster-30167.32459	61.3302187606319	423.063543712353	-2.7872	1.4303e-10	2.1578e-07
Cluster-30167.39651	289.42235621171	3660.08484355977	-3.6606	1.4951e-10	2.2263e-07
Cluster-30167.31556	4672.60421664161	463.774496532956	3.3341	1.5306e-10	2.2274e-07
Cluster-30167.31955	0	97.0300117085467	-8.7678	1.5347e-10	2.2274e-07
Cluster-30167.30531	939.284365513741	67.3595778770716	3.8092	1.5931e-10	2.2832e-07
Cluster-42578.0	164.118520075057	8.89920539999058	4.2091	1.8405e-10	2.6053e-07
Cluster-30167.40548	167.998098479182	2514.87169034474	-3.9034	1.8827e-10	2.6324e-07
Cluster-30167.35144	3907.09306166562	711.011868818255	2.459	2.4396e-10	3.37e-07
Cluster-30167.42529	8.35915510444169	265.902075123129	-5.0058	2.6556e-10	3.6247e-07
Cluster-30167.43014	286.887490103333	2329.14229859456	-3.0216	2.6971e-10	3.6381e-07
Cluster-30167.39492	55.3102713857211	841.26569048968	-3.9282	3.2879e-10	4.3834e-07
Cluster-30167.35455	930.351987602285	202.882189368918	2.1984	3.6547e-10	4.8165e-07
Cluster-30167.33241	23.9505499533006	375.803912495764	-3.9779	3.7846e-10	4.931e-07
Cluster-30167.56187	975.800823735051	196.84451844002	2.3117	3.8847e-10	5.0046e-07
Cluster-30167.39206	13368.1997546712	2624.10464273268	2.349	3.9585e-10	5.0066e-07
Cluster-30167.42598	279.442806114266	1343.00186225652	-2.2657	3.9737e-10	5.0066e-07
Cluster-30167.36162	6632.1378098865	1497.10650998316	2.1477	4.0415e-10	5.0368e-07
Cluster-30167.37429	37.5958496005127	588.55611615883	-3.9711	4.4566e-10	5.4944e-07
Cluster-30167.39395	1587.44424493245	351.790668805446	2.175	4.9202e-10	6.0013e-07
Cluster-30167.44835	17.4921709612422	333.133566692807	-4.2545	5.0286e-10	6.069e-07
Cluster-30167.12053	298.931991040543	15.3542493757023	4.3113	5.191e-10	6.1997e-07
Cluster-30167.41107	138.440728413331	1565.95071046951	-3.5011	5.9292e-10	7.0084e-07
Cluster-30167.40429	28338.3435669682	6739.44907157737	2.0721	6.3191e-10	7.3931e-07
Cluster-30167.26876	4.8064226948417	190.089452806684	-5.303	6.4286e-10	7.4219e-07
Cluster-30167.31467	2920.2545064303	525.995734906901	2.474	6.4732e-10	7.4219e-07
Cluster-30167.34789	116.833298491158	740.898733546684	-2.6668	6.7982e-10	7.6416e-07
Cluster-30167.41426	64.7337130523381	881.670075186393	-3.7672	6.7869e-10	7.6416e-07
Cluster-30167.37219	56.5789986744124	410.19467840374	-2.8592	7.1727e-10	7.9844e-07
Cluster-30167.28650	49.9056711997352	555.132958348887	-3.4696	7.2592e-10	8.0029e-07
Cluster-30167.25625	888.314483110934	112.816523230332	2.9821	7.495e-10	8.1389e-07
Cluster-30167.40965	102.143663945483	905.448987217363	-3.1479	7.5245e-10	8.1389e-07
Cluster-30167.48368	34.5761923911506	356.170283842867	-3.365	7.9508e-10	8.5196e-07
Cluster-30167.36520	4143.41641602072	642.154942755039	2.6909	8.9585e-10	9.5105e-07
Cluster-30167.37196	13086.1336497809	2034.99150540707	2.6853	9.6893e-10	1.0099e-06
Cluster-30167.42541	25.7459666475762	498.808615231153	-4.279	9.6267e-10	1.0099e-06
Cluster-30167.39486	154.046943314793	707.882721263686	-2.2009	1.0186e-09	1.0522e-06
Cluster-30167.46020	4051.73993672942	723.504385570717	2.4863	1.0425e-09	1.0672e-06
Cluster-30167.41740	58743.6197794174	6739.0584126436	3.1239	1.0774e-09	1.0903e-06
Cluster-30167.55233	639.285557057258	153.346439071544	2.0621	1.0841e-09	1.0903e-06
Cluster-30167.10548	2391.79458984365	304.589314991363	2.9749	1.1035e-09	1.0971e-06
Cluster-30167.39029	215.335656474735	989.451585707681	-2.2008	1.11e-09	1.0971e-06
Cluster-30167.20375	10.0207868421025	211.450711746466	-4.3981	1.2114e-09	1.1871e-06
Cluster-30167.58968	451.407956959127	67.7547736478638	2.744	1.2218e-09	1.1871e-06
Cluster-30167.35619	1044.6043123261	192.68587333417	2.439	1.3121e-09	1.2642e-06
Cluster-30167.33661	103.506842901275	448.171935226187	-2.1159	1.3411e-09	1.2814e-06
Cluster-30167.48096	57.1589337473516	392.593662219533	-2.7806	1.5319e-09	1.4515e-06
Cluster-30167.31043	4.45368385104483	134.383224647022	-4.9188	1.5902e-09	1.4823e-06
Cluster-30167.42491	5.65907387410778	218.867693784856	-5.2755	1.5803e-09	1.4823e-06
Cluster-30167.14469	215.171072880517	38.6739744963953	2.4821	1.6602e-09	1.5351e-06
Cluster-30167.52544	3.37713337942051	142.098160715456	-5.4269	1.9151e-09	1.7566e-06
Cluster-30167.41833	301.059909895946	58.5749747241357	2.3593	1.9928e-09	1.8133e-06
Cluster-30167.35454	2781.80133800091	350.08960407558	2.9919	2.0453e-09	1.832e-06
Cluster-30167.50485	103.008062482408	723.664166292171	-2.8128	2.0438e-09	1.832e-06
Cluster-30167.11973	145.119593204077	13.7205370940069	3.4298	2.1415e-09	1.8592e-06
Cluster-30167.19993	25.0453266802045	172.428580064822	-2.7848	2.1729e-09	1.8592e-06
Cluster-30167.37202	77.354791348587	817.869159823427	-3.4037	2.1544e-09	1.8592e-06
Cluster-30167.37265	572.526226454668	131.517522933672	2.1255	2.1229e-09	1.8592e-06
Cluster-30167.40103	17.438616821012	216.446808928919	-3.6364	2.1572e-09	1.8592e-06
Cluster-30167.42912	1755.59072321177	401.948463967423	2.1282	2.1645e-09	1.8592e-06
Cluster-30167.30270	0	79.3657183476167	-8.4781	2.2037e-09	1.8597e-06
Cluster-30167.41490	2.81532416780033	164.595431866399	-5.869	2.2059e-09	1.8597e-06
Cluster-30167.35437	3.56426439735079	161.148530076858	-5.4888	2.4105e-09	2.0174e-06
Cluster-30167.32692	14.3372884057878	226.837586495688	-3.9807	2.5741e-09	2.1386e-06
Cluster-30167.12262	91.3524136817666	7.87339153123464	3.5277	2.7734e-09	2.2876e-06
Cluster-30167.33804	21.907438069467	489.289873470718	-4.4828	2.8352e-09	2.3054e-06
Cluster-30167.35060	6.69216180377538	136.499226027331	-4.3389	2.8252e-09	2.3054e-06
Cluster-30167.44127	407.866519976286	1587.39509747683	-1.9606	2.9444e-09	2.3774e-06
Cluster-30167.32564	3860.04704023622	815.656070676888	2.2433	3.0095e-09	2.413e-06
Cluster-30167.33571	81.1433639051317	1287.23402549853	-3.9886	3.1689e-09	2.5231e-06
Cluster-30167.13752	334.565499579315	20.5287786258829	4.0495	3.2048e-09	2.5341e-06
Cluster-30167.28472	2044.02283963819	437.193341556739	2.2264	3.2646e-09	2.5637e-06
Cluster-30167.40432	169.049428827054	1646.74898806587	-3.2842	3.4921e-09	2.7237e-06
Cluster-30167.23906	6.63716727406786	172.362572195862	-4.7133	3.6046e-09	2.7924e-06
Cluster-30167.38122	103.40642159735	1196.74405686754	-3.5331	3.778e-09	2.8982e-06
Cluster-37323.0	82.3037506028	3.41866934593307	4.5989	3.7916e-09	2.8982e-06
Cluster-30167.43346	12.9632016989888	166.948995785256	-3.6904	3.8176e-09	2.8987e-06
Cluster-30167.38614	144.694449728027	1461.22890810649	-3.3362	3.9064e-09	2.9273e-06
Cluster-30167.58682	340.516145761829	64.1178443289176	2.4146	3.8863e-09	2.9273e-06
Cluster-30167.34724	50.8862453837461	482.134117281898	-3.244	3.9634e-09	2.9508e-06
Cluster-30167.16923	1040.89998644338	158.635740709416	2.7178	4.2115e-09	3.0954e-06
Cluster-30167.38265	81.2628276170698	863.181455817821	-3.4088	4.1994e-09	3.0954e-06
Cluster-30167.40005	154.078242341261	956.703915223915	-2.6345	4.4442e-09	3.2455e-06
Cluster-30167.52236	81.5442022231863	469.876915262146	-2.5284	4.6369e-09	3.3648e-06
Cluster-30167.28638	1214.52351899695	235.674565463411	2.368	4.6724e-09	3.3693e-06
Cluster-30167.36928	2925.67110253793	500.697622547389	2.5481	4.8715e-09	3.4909e-06
Cluster-30167.41845	1866.40877458561	504.087254255935	1.8892	5.0644e-09	3.6066e-06
Cluster-30167.40065	542.761942169244	3104.72142547946	-2.5164	5.3221e-09	3.7667e-06
Cluster-30167.39975	20889.9980005275	3527.41720170904	2.5662	5.4764e-09	3.8521e-06
Cluster-30167.47222	5085.25101902224	1577.88511591495	1.6886	5.6885e-09	3.956e-06
Cluster-30167.54529	5.56875145944969	132.172441958263	-4.5631	5.6931e-09	3.956e-06
Cluster-30167.19152	929.908152969817	134.127585076947	2.7971	6.1948e-09	4.2531e-06
Cluster-30167.42230	4995.72519389595	1322.39987625348	1.9179	6.1692e-09	4.2531e-06
Cluster-30167.17272	1303.36426387935	105.518937585905	3.63	6.2649e-09	4.2689e-06
Cluster-30167.34163	988.906963569254	279.717974444832	1.8222	6.2923e-09	4.2689e-06
Cluster-30167.49225	950.744628920684	211.95643657932	2.1678	6.6013e-09	4.4522e-06
Cluster-30167.49015	166.360587274521	20.9183615187897	3.0012	7.1271e-09	4.7787e-06
Cluster-30167.38473	9511.77049152584	1997.59676246873	2.2518	7.4976e-09	4.9979e-06
Cluster-30167.27785	3576.39021945565	887.164558587955	2.0118	7.7727e-09	5.1513e-06
Cluster-30167.43990	546.569372508806	2335.59811858831	-2.0955	7.8831e-09	5.1945e-06
Cluster-30167.31251	9.502440172439	165.892942305031	-4.1196	8.99e-09	5.89e-06
Cluster-30167.58784	1.58150860623025	128.177800084465	-6.3248	9.4497e-09	6.156e-06
Cluster-30167.39266	208.961537157544	1266.53880596197	-2.6002	9.5881e-09	6.2108e-06
Cluster-30167.67831	74.6024886825462	4.44448321468901	4.1129	9.7031e-09	6.2501e-06
Cluster-30167.13151	160.261849472703	6.4961109522009	4.6708	1.0133e-08	6.4907e-06
Cluster-30167.37507	744.269856816323	195.543025850089	1.9292	1.0357e-08	6.5968e-06
Cluster-30167.40076	1072.581150855	6169.54735047539	-2.5242	1.0616e-08	6.7245e-06
Cluster-30167.25162	4.11268507391343	128.646612121894	-4.9809	1.0784e-08	6.7937e-06
Cluster-30167.35242	2878.13874351405	916.409598109874	1.6513	1.0878e-08	6.8154e-06
Cluster-30167.26918	1009.69165356705	227.357476903436	2.1533	1.0944e-08	6.8193e-06
Cluster-30167.28355	0	80.8561830735832	-8.5048	1.1252e-08	6.8859e-06
Cluster-30167.38933	12.6840997980084	217.207702093517	-4.1039	1.1205e-08	6.8859e-06
Cluster-30167.39916	655.178093550951	157.876684572043	2.0561	1.1136e-08	6.8859e-06
Cluster-30167.55236	609.457171258657	123.50156138568	2.3073	1.1291e-08	6.8859e-06
Cluster-30167.24374	597.696803439577	140.060635530658	2.0967	1.1472e-08	6.9594e-06
Cluster-30167.41371	12674.0656030351	2272.06098154243	2.4801	1.1679e-08	7.0478e-06
Cluster-30167.32376	2.53117646768319	86.9145891424511	-5.1408	1.2115e-08	7.1973e-06
Cluster-30167.41683	87.4307807993116	786.238668744038	-3.17	1.2067e-08	7.1973e-06
Cluster-30167.41886	1021.29489059693	249.324736769213	2.0362	1.2028e-08	7.1973e-06
Cluster-30167.37178	48.429538174538	566.022157833658	-3.5504	1.2702e-08	7.5068e-06
Cluster-30167.38856	422.182611406749	3519.23198080697	-3.0597	1.348e-08	7.9256e-06
Cluster-30167.36900	73.1360149348677	0.462099867224192	7.1739	1.3782e-08	8.0618e-06
Cluster-30167.46900	29.2251625083202	296.18729924	-3.3466	1.4303e-08	8.3244e-06
Cluster-30167.41538	70.1123523209422	595.947650579746	-3.0886	1.5006e-08	8.6895e-06
Cluster-30167.45528	199.978044437593	936.888566861277	-2.2285	1.5187e-08	8.7502e-06
Cluster-30167.40751	12417.2670114442	2124.80626707589	2.5472	1.5445e-08	8.854e-06
Cluster-30167.39500	213.340629483172	1733.07540237447	-3.0222	1.5607e-08	8.9025e-06
Cluster-30167.35275	31.177119661837	278.37983043113	-3.1531	1.5979e-08	9.0698e-06
Cluster-30167.28033	1387.62869187981	396.827103140621	1.8071	1.6553e-08	9.3492e-06
Cluster-30167.47795	26.0851088774008	177.707805873562	-2.7681	1.6775e-08	9.4281e-06
Cluster-30167.17644	0.416284188339893	94.0281599392329	-7.7608	1.741e-08	9.7375e-06
Cluster-30167.49221	37.5891553329839	401.537037556617	-3.4201	1.7836e-08	9.9273e-06
Cluster-30167.40756	31.7893941558179	303.82639035919	-3.2571	1.8049e-08	9.997e-06
Cluster-30167.58679	682.255717466949	161.229016266476	2.084	1.8203e-08	1.0034e-05
Cluster-30167.40070	973.901306549026	7242.37609041429	-2.8947	1.8565e-08	1.0184e-05
Cluster-30167.20681	2.37226290934537	134.059024131546	-5.8077	1.8679e-08	1.0198e-05
Cluster-30167.36593	91.5727075644656	1212.70303417025	-3.7269	1.91e-08	1.0379e-05
Cluster-30167.40538	447.588678867945	5181.89087584579	-3.5333	1.9854e-08	1.0738e-05
Cluster-30167.40452	1659.15327074105	5441.56764272909	-1.7135	1.9975e-08	1.0752e-05
Cluster-30167.43544	479.924021788207	27.3340138168793	4.151	2.0201e-08	1.0823e-05
Cluster-30167.19561	5790.32186227714	801.363696310177	2.8539	2.0558e-08	1.0912e-05
Cluster-30167.32348	1197.63611052849	248.520244761369	2.2708	2.0498e-08	1.0912e-05
Cluster-30167.36972	3974.41565986771	678.399200550269	2.5515	2.0652e-08	1.0912e-05
Cluster-30167.40598	58.8980159164028	496.948814477144	-3.0784	2.1575e-08	1.1347e-05
Cluster-30167.41182	27.0199478143188	252.028829161053	-3.2262	2.223e-08	1.1638e-05
Cluster-30167.33879	2.94076638849432	74.750023307073	-4.7021	2.3186e-08	1.2084e-05
Cluster-30167.26687	372.890090049906	65.1453890435599	2.5243	2.3657e-08	1.2273e-05
Cluster-30167.37501	2052.8285464348	403.105401995542	2.35	2.388e-08	1.2278e-05
Cluster-30167.43852	400.667344283615	1232.55824940953	-1.6214	2.3773e-08	1.2278e-05
Cluster-30167.36015	2567.52147427506	448.583436307242	2.5183	2.4571e-08	1.2577e-05
Cluster-30167.57326	1079.4200658635	132.010708005518	3.0354	2.4982e-08	1.273e-05
Cluster-30167.41058	14.0029838961852	277.996232011143	-4.3102	2.5269e-08	1.282e-05
Cluster-30167.51842	4.93021644714362	160.72078642904	-5.0372	2.6177e-08	1.3222e-05
Cluster-30167.40750	4044.03891292028	907.07878567729	2.1572	2.6438e-08	1.3295e-05
Cluster-30167.43630	6946.46577622088	1502.76978282741	2.2091	2.7506e-08	1.3747e-05
Cluster-30167.56705	0	78.7622793863459	-8.4669	2.7576e-08	1.3747e-05
Cluster-30167.30598	5.34650063548352	116.752821179867	-4.4615	2.7769e-08	1.3783e-05
Cluster-30167.38958	718.377957859568	5890.66980807471	-3.0356	2.7951e-08	1.3814e-05
Cluster-30167.56171	1533.02194690089	299.397380662594	2.3583	2.8535e-08	1.4041e-05
Cluster-30167.10541	1456.56653704633	211.14190725259	2.7893	2.9244e-08	1.4329e-05
Cluster-30167.40017	7173.15298519529	1832.49129922434	1.9691	3.0283e-08	1.4712e-05
Cluster-30167.45868	14.7653126607932	302.004136583091	-4.3527	3.0198e-08	1.4712e-05
Cluster-30167.40325	1307.73710022279	8263.48644273767	-2.6597	3.0956e-08	1.4976e-05
Cluster-30167.16170	556.130598826546	44.1495752115385	3.6662	3.1248e-08	1.504e-05
Cluster-30167.41584	90.5033679121599	429.951514311927	-2.2489	3.1351e-08	1.504e-05
Cluster-30167.40320	500.085489924167	2298.94379547069	-2.2009	3.1563e-08	1.5079e-05
Cluster-30167.25957	51.3481571342246	362.145810484906	-2.8209	3.3217e-08	1.574e-05
Cluster-30167.37953	232.48136670188	1899.82767832314	-3.0309	3.3222e-08	1.574e-05
Cluster-42609.0	199.774111390936	31.5335242474929	2.6697	3.4761e-08	1.6401e-05
Cluster-30167.53397	3588.58268087329	822.035059903138	2.1269	3.6595e-08	1.7196e-05
Cluster-30167.41862	97.0279649488014	906.414461642064	-3.2237	3.6965e-08	1.7299e-05
Cluster-30167.34473	304.589147590227	1240.84806921224	-2.0264	3.7224e-08	1.7346e-05
Cluster-30167.38567	0	76.4108351425123	-8.4232	3.7369e-08	1.7346e-05
Cluster-30167.27347	1123.41390700475	216.124976398929	2.3806	3.8547e-08	1.7821e-05
Cluster-30167.46300	258.631269397312	973.270250207465	-1.913	3.8722e-08	1.783e-05
Cluster-30167.26727	14.6616017110776	177.475856212901	-3.5933	3.944e-08	1.8088e-05
Cluster-30167.43592	4238.61777196649	1244.32286801036	1.7687	4.0923e-08	1.8693e-05
Cluster-30167.33728	1880.97183815586	457.978329697206	2.0395	4.128e-08	1.8766e-05
Cluster-30167.35263	1693.04633620952	554.40616346516	1.6109	4.141e-08	1.8766e-05
Cluster-30167.13123	692.170743315102	183.720553883881	1.9152	4.2565e-08	1.9214e-05
Cluster-30167.40674	8651.00767109102	2618.88030554871	1.724	4.4037e-08	1.9494e-05
Cluster-30167.40980	95.9718130436322	499.018458310459	-2.3797	4.358e-08	1.9494e-05
Cluster-30167.42307	51.5906988396918	681.515606033666	-3.7255	4.3998e-08	1.9494e-05
Cluster-30167.47381	149.331567665314	633.578130743939	-2.0861	4.3836e-08	1.9494e-05
Cluster-30167.49983	33.6851244690645	281.810741742627	-3.0647	4.3497e-08	1.9494e-05
Cluster-30167.45357	0	77.8890859144269	-8.4506	4.4773e-08	1.9744e-05
Cluster-30167.18226	550.697714948328	65.61818323229	3.0756	4.6198e-08	2.023e-05
Cluster-30167.28915	12.4298180258758	171.762706020403	-3.788	4.6228e-08	2.023e-05
Cluster-30167.33387	4319.91041931641	717.287186781349	2.5913	4.6578e-08	2.0283e-05
Cluster-30167.42682	2.37226290934537	79.5159098232436	-5.0523	4.6702e-08	2.0283e-05
Cluster-30167.39801	1184.78559562381	318.445130425798	1.8965	4.7124e-08	2.0388e-05
Cluster-30167.47325	25.6186678795754	336.150461141256	-3.7134	4.7629e-08	2.0487e-05
Cluster-30167.54234	2.48936239411853	151.802034325964	-5.9494	4.7708e-08	2.0487e-05
Cluster-30167.32690	0	73.1267371734009	-8.3596	4.938e-08	2.1126e-05
Cluster-30167.19639	0.416284188339893	101.847827576893	-7.8753	5.0258e-08	2.1421e-05
Cluster-30167.37045	129.06413045649	877.136087023232	-2.7658	5.2025e-08	2.2092e-05
Cluster-30167.36850	18.5957065818962	328.058755503112	-4.1466	5.4546e-08	2.3077e-05
Cluster-30167.40188	102.408353079758	875.242887886346	-3.096	5.4751e-08	2.3079e-05
Cluster-30167.30602	13.6904106575609	129.902533711386	-3.2477	5.5807e-08	2.3438e-05
Cluster-30167.48100	2172.50481080539	674.318430660337	1.6883	5.6232e-08	2.353e-05
Cluster-30167.41601	154.993730397291	793.491941846244	-2.3572	5.8476e-08	2.438e-05
Cluster-30167.40824	824.229411251163	2913.84797218002	-1.8219	5.9638e-08	2.4774e-05
Cluster-30167.39128	9495.12905238033	2459.63741627044	1.949	6.1976e-08	2.5653e-05
Cluster-30167.14326	343.878651004636	74.9744626029038	2.2035	6.249e-08	2.5773e-05
Cluster-30167.42411	151.528631539384	615.819073111336	-2.0229	6.3539e-08	2.6111e-05
Cluster-30167.32502	34.8791905832913	412.287658327998	-3.5665	6.5797e-08	2.6943e-05
Cluster-30167.35616	4.75791435374827	99.9097823770654	-4.3842	6.6448e-08	2.7113e-05
Cluster-30167.22530	18.7876753200485	241.27326955118	-3.6818	6.8296e-08	2.7475e-05
Cluster-30167.38082	39.0347139624175	541.198631444488	-3.7924	6.8192e-08	2.7475e-05
Cluster-30167.47614	7033.37723644312	1773.06940619856	1.9883	6.8177e-08	2.7475e-05
Cluster-30167.603	99.8102339367872	6.19733677805692	4.0647	6.7652e-08	2.7475e-05
Cluster-30167.55232	1281.45293247392	300.97287458838	2.0921	7.0013e-08	2.8068e-05
Cluster-30167.30801	14.9443090217173	300.003448586352	-4.3285	7.0344e-08	2.8102e-05
Cluster-30167.51263	237.311161845098	41.5705077151985	2.5221	7.1137e-08	2.832e-05
Cluster-30167.43292	5153.14769248353	1322.14586599687	1.963	7.179e-08	2.8481e-05
Cluster-30167.18629	357.155789391685	71.7568908758256	2.3179	7.2973e-08	2.8851e-05
Cluster-30167.37232	11658.6340077943	2700.012813766	2.1106	7.3794e-08	2.9053e-05
Cluster-30167.46736	16.1864673192082	167.174788072574	-3.3715	7.399e-08	2.9053e-05
Cluster-30167.30430	4733.78478306101	1329.94456674487	1.8321	7.4371e-08	2.9102e-05
Cluster-30167.46544	0	64.6547549617005	-8.1823	7.4829e-08	2.9182e-05
Cluster-17505.0	36.8667840946339	0	7.9987	7.6328e-08	2.9638e-05
Cluster-30167.39919	1686.11780470596	402.745636287424	2.0673	7.6516e-08	2.9638e-05
Cluster-30167.34262	15.154819779018	321.4017909382	-4.4048	7.7555e-08	2.994e-05
Cluster-30167.40019	38682.2217116344	8317.25993715917	2.2176	7.9074e-08	3.0322e-05
Cluster-30167.43028	5261.20882945502	890.411102843787	2.5634	7.9033e-08	3.0322e-05
Cluster-30167.36461	406.08605034437	1838.74201430735	-2.1795	8.0565e-08	3.0688e-05
Cluster-30167.54793	368.821807518562	101.552204435212	1.8604	8.0342e-08	3.0688e-05
Cluster-30167.38793	6.43643964216537	136.322033030807	-4.4052	8.1097e-08	3.0789e-05
Cluster-30167.35103	398.671084981489	1892.77625766303	-2.2475	8.1649e-08	3.0896e-05
Cluster-30167.25889	11.088994577806	149.103971652657	-3.744	8.2534e-08	3.1128e-05
Cluster-30167.41043	22.7548353706817	337.350139358277	-3.889	8.316e-08	3.1159e-05
Cluster-30167.59620	131.977294750204	13.8323901989271	3.2747	8.3088e-08	3.1159e-05
Cluster-30167.21619	0	45.1150400746243	-7.6626	8.4397e-08	3.1327e-05
Cluster-30167.33839	13.0399274996747	208.253497304959	-3.9924	8.4658e-08	3.1327e-05
Cluster-30167.58004	3242.88785351716	557.048917027706	2.5426	8.4701e-08	3.1327e-05
Cluster-30167.62664	0.416284188339893	74.5887932530859	-7.4267	8.4638e-08	3.1327e-05
Cluster-30167.27169	1296.41949406122	201.150328144265	2.6911	8.5869e-08	3.1516e-05
Cluster-30167.34767	781.351072841785	174.186361491944	2.1684	8.5815e-08	3.1516e-05
Cluster-30167.39445	20001.1580074604	3603.11207887957	2.4729	8.6035e-08	3.1516e-05
Cluster-30167.42333	80.9387223906947	311.977439094617	-1.946	8.7521e-08	3.1958e-05
Cluster-30167.32044	5.04227013278008	112.882168868546	-4.5082	8.8622e-08	3.2257e-05
Cluster-30167.41568	3970.21691944775	1101.47490731857	1.85	8.9447e-08	3.2454e-05
Cluster-30167.42945	384.835988907301	1433.70826178446	-1.8981	9.2165e-08	3.323e-05
Cluster-30167.55690	540.493382918621	139.798590950111	1.9535	9.2067e-08	3.323e-05
Cluster-30167.16405	1037.66100038679	213.436586251302	2.2841	9.5048e-08	3.4162e-05
Cluster-30167.40499	207.025009711387	899.248149761283	-2.1196	9.6653e-08	3.4566e-05
Cluster-50238.9	67.99128232586	3.506982621729	4.3009	9.6774e-08	3.4566e-05
Cluster-30167.28639	1097.78803875873	313.574912144276	1.8094	9.8312e-08	3.5006e-05
Cluster-30167.48652	798.65646816581	189.823953533519	2.0753	9.8741e-08	3.505e-05
Cluster-30167.47555	17.0338646204229	149.319158763034	-3.1271	1.0237e-07	3.6225e-05
Cluster-30167.43222	1668.90891180598	365.857761306746	2.1912	1.0387e-07	3.6642e-05
Cluster-30167.39709	2213.50757548227	497.581220578463	2.1546	1.0443e-07	3.6729e-05
Cluster-30167.29835	11.7896345451777	135.975359054315	-3.5329	1.0545e-07	3.6974e-05
Cluster-30167.41642	5.47173477726283	174.532553995159	-4.9834	1.0637e-07	3.7184e-05
Cluster-30167.26761	547.748769288637	158.13498972572	1.7939	1.0704e-07	3.7302e-05
Cluster-21988.0	60.6984784098151	0.31936320940802	7.7564	1.0805e-07	3.754e-05
Cluster-30167.41430	53.1668531739101	6367.70067838388	-6.9043	1.0909e-07	3.7561e-05
Cluster-30167.42215	2144.92829210827	534.464677180177	2.0056	1.0856e-07	3.7561e-05
Cluster-30167.43168	33.3944905803333	222.10276114821	-2.7375	1.0902e-07	3.7561e-05
Cluster-30167.36511	11.2897222097084	192.677561275138	-4.0944	1.1001e-07	3.7764e-05
Cluster-30167.23842	377.534116043692	78.2319018948498	2.2711	1.107e-07	3.7889e-05
Cluster-30167.38689	6989.73301112648	2164.76907961027	1.6913	1.1283e-07	3.8503e-05
Cluster-30167.33801	24.8813673227299	351.840790291246	-3.8216	1.1455e-07	3.8856e-05
Cluster-30167.62182	83.0436234657251	3.66602647893642	4.5876	1.1435e-07	3.8856e-05
Cluster-30167.53328	9.76506468049245	107.984893519107	-3.4734	1.1986e-07	4.0419e-05
Cluster-30167.58537	0	64.8894551776189	-8.1877	1.1986e-07	4.0419e-05
Cluster-30167.45975	55.7660969424895	570.688571166687	-3.3546	1.2037e-07	4.0472e-05
Cluster-30167.33588	16.5558916348468	121.616363714975	-2.8789	1.23e-07	4.1237e-05
Cluster-30167.31223	0	69.1169429395504	-8.2784	1.2462e-07	4.1656e-05
Cluster-30167.20626	812.679911405567	212.264104207749	1.9363	1.2582e-07	4.1935e-05
Cluster-30167.28335	1503.38818795849	517.01015270431	1.5403	1.273e-07	4.2184e-05
Cluster-30167.28436	1.53969453266558	72.5729083240125	-5.517	1.2694e-07	4.2184e-05
Cluster-30167.24659	26.1969544841226	372.508754738609	-3.828	1.308e-07	4.3218e-05
Cluster-30167.43619	2.37226290934537	122.297164431791	-5.676	1.3498e-07	4.4473e-05
Cluster-30167.21586	5.47173477726283	93.7909752550851	-4.0833	1.363e-07	4.4779e-05
Cluster-30167.26063	4.18961895351399	101.46084980787	-4.622	1.392e-07	4.5601e-05
Cluster-30167.47731	1.24885256501968	107.314207617672	-6.4544	1.5044e-07	4.9002e-05
Cluster-30167.54646	3.14128594148213	117.753086638515	-5.2138	1.5004e-07	4.9002e-05
Cluster-30167.10995	345.552553942739	71.3645903518741	2.2819	1.5189e-07	4.9335e-05
Cluster-30167.9900	0	47.4018329405627	-7.7351	1.5264e-07	4.9439e-05
Cluster-30167.36947	11180.0570497881	2538.47802062267	2.1392	1.5595e-07	5.0366e-05
Cluster-30167.34625	3310.56391652015	985.323399362912	1.749	1.6496e-07	5.2924e-05
Cluster-30167.37891	8709.32236052582	2742.481046495	1.6672	1.6457e-07	5.2924e-05
Cluster-30167.38102	13122.025571997	3836.15551877167	1.7744	1.6525e-07	5.2924e-05
Cluster-30167.42840	94.7998943582131	431.452527254694	-2.1877	1.6621e-07	5.3083e-05
Cluster-30167.33570	2684.10257652605	490.314642642163	2.454	1.7301e-07	5.51e-05
Cluster-30167.40085	80.0004788320384	694.946589627894	-3.1182	1.7412e-07	5.53e-05
Cluster-54480.0	70.6261697432588	4.27514483984957	4.0293	1.773e-07	5.6157e-05
Cluster-45313.1	193.505252678829	10.6993052626653	4.2134	1.7798e-07	5.6216e-05
Cluster-30167.36670	0	50.6966238180572	-7.8321	1.8538e-07	5.8231e-05
Cluster-30167.40139	53.1180290689478	464.737479966278	-3.1288	1.8497e-07	5.8231e-05
Cluster-30167.44339	0	40.2514214561451	-7.4964	1.8698e-07	5.8573e-05
Cluster-30167.38757	10074.3029189346	2552.52031854843	1.9809	1.8792e-07	5.863e-05
Cluster-30167.39694	9077.32607769419	2971.56636516244	1.6112	1.8818e-07	5.863e-05
Cluster-30167.24816	1784.4917124256	278.118735062614	2.684	1.8946e-07	5.8868e-05
Cluster-30167.40134	0	59.2040045813418	-8.0554	1.91e-07	5.9187e-05
Cluster-30167.39022	4314.96804822571	1317.43679751306	1.712	1.9403e-07	5.9964e-05
Cluster-30167.28242	212.923335645172	731.748322579236	-1.7819	1.9603e-07	6.0299e-05
Cluster-30167.48969	0	59.2303175885302	-8.056	1.9617e-07	6.0299e-05
Cluster-30167.42144	351.554059692462	1129.88485440355	-1.6848	2.0014e-07	6.1357e-05
Cluster-30167.36372	384.153458638323	95.2570484967377	2.0166	2.0274e-07	6.1987e-05
Cluster-30167.13000	384.79633827298	61.603352127101	2.6516	2.0652e-07	6.2976e-05
Cluster-30167.37786	118.486063650114	769.250264796939	-2.6995	2.0735e-07	6.306e-05
Cluster-30167.22929	2148.57586985612	415.712944834862	2.3713	2.087e-07	6.3302e-05
Cluster-30167.5966	0	46.2493009035469	-7.6995	2.1086e-07	6.3789e-05
Cluster-21529.0	35.2085496877177	0	7.9316	2.1295e-07	6.4182e-05
Cluster-30167.61440	404.870859452045	113.175876073385	1.8419	2.1328e-07	6.4182e-05
Cluster-30167.28854	1456.28827546471	355.239701244747	2.0362	2.1738e-07	6.5245e-05
Cluster-30167.28501	11.644317600812	195.016913633696	-4.0761	2.267e-07	6.7866e-05
Cluster-30167.35802	13.3912259539942	118.790616624602	-3.1531	2.2796e-07	6.791e-05
Cluster-30167.43023	14.412781895911	223.947308683075	-3.9641	2.2804e-07	6.791e-05
Cluster-30167.40415	10407.3558916228	3838.76682828245	1.4388	2.3232e-07	6.9008e-05
Cluster-30167.26464	7.62174686264202	113.877110159143	-3.901	2.3338e-07	6.9144e-05
Cluster-30167.3214	108.479081500898	6.30623908911689	4.1583	2.366e-07	6.9891e-05
Cluster-30167.34412	3124.30245999465	668.298217794587	2.2259	2.3712e-07	6.9891e-05
Cluster-30167.32431	823.648328098696	208.230318293459	1.9862	2.3953e-07	7.0059e-05
Cluster-30167.37185	954.302100237484	245.321299473976	1.9617	2.3928e-07	7.0059e-05
Cluster-30167.38166	849.233402373686	3082.01267942485	-1.8598	2.3941e-07	7.0059e-05
Cluster-30167.35557	6489.7988131344	1386.49916018847	2.2272	2.4022e-07	7.0083e-05
Cluster-30167.42605	8461.92013086763	2183.95755906076	1.9543	2.4092e-07	7.0109e-05
Cluster-30167.43562	81.7416329183046	336.735145532028	-2.0447	2.4621e-07	7.1465e-05
Cluster-30167.42196	58.4044893755871	313.681256466194	-2.4261	2.4717e-07	7.1564e-05
Cluster-30167.33737	0	65.9437778119578	-8.2105	2.4867e-07	7.1816e-05
Cluster-30167.18188	1236.35543441232	396.732854679561	1.6405	2.5095e-07	7.2292e-05
Cluster-30167.42106	75.4793519168414	744.691614539645	-3.3042	2.5266e-07	7.2602e-05
Cluster-30167.24741	7.99621697741725	105.509515259815	-3.7202	2.5681e-07	7.3611e-05
Cluster-30167.39960	62261.0962532444	13756.2775501453	2.1783	2.5747e-07	7.3617e-05
Cluster-30167.39233	61.473071083872	372.586780495927	-2.603	2.5985e-07	7.4112e-05
Cluster-30167.36492	6.49329071917963	139.152983633576	-4.4253	2.623e-07	7.4624e-05
Cluster-30167.33410	4026.71984633589	995.712464057687	2.0164	2.63e-07	7.4639e-05
Cluster-30167.25104	0	47.8062143750521	-7.7473	2.6952e-07	7.5398e-05
Cluster-30167.27322	4.43195258006647	74.2326449030615	-4.0678	2.6851e-07	7.5398e-05
Cluster-30167.30489	793.773274343383	196.803153192082	2.0149	2.6718e-07	7.5398e-05
Cluster-30167.36554	86.4079763839068	503.788450459829	-2.5419	2.6962e-07	7.5398e-05
Cluster-30167.61058	0	44.5406872986062	-7.6451	2.6691e-07	7.5398e-05
Cluster-30167.8103	240.208758001586	43.8921772600709	2.4515	2.6795e-07	7.5398e-05
Cluster-30167.40728	372.356421357837	1753.0482805478	-2.2354	2.7076e-07	7.5532e-05
Cluster-30167.16950	400.01451306149	89.7762902546023	2.1571	2.7207e-07	7.5714e-05
Cluster-30167.26183	183.815373015585	43.23887448775	2.0878	2.742e-07	7.5939e-05
Cluster-30167.45244	16.2031527910499	194.769723141751	-3.59	2.7372e-07	7.5939e-05
Cluster-30167.33105	486.012790258693	70.7825290588775	2.7873	2.76e-07	7.6069e-05
Cluster-30167.46934	7.55315571896229	110.635122911822	-3.868	2.755e-07	7.6069e-05
Cluster-30167.28244	29.3753171729079	348.486539160393	-3.5689	2.8074e-07	7.7189e-05
Cluster-23797.0	87.658177816375	2.55490567526416	5.2126	2.8378e-07	7.7468e-05
Cluster-30167.39472	331.586130242067	1321.42558938546	-1.9951	2.837e-07	7.7468e-05
Cluster-44174.0	398.142338240677	107.28502198645	1.8895	2.8297e-07	7.7468e-05
Cluster-30167.52285	0	46.4773444962794	-7.7067	2.8681e-07	7.811e-05
Cluster-30167.39253	88.7712957745063	903.292293955176	-3.3477	2.884e-07	7.8356e-05
Cluster-30167.25035	294.205212961248	24.3993088684276	3.6103	2.9494e-07	7.9944e-05
Cluster-30167.41286	0	64.9715226088402	-8.1892	2.9614e-07	8.0081e-05
Cluster-30167.36806	25.2405923551409	255.023161003922	-3.3328	2.9812e-07	8.033e-05
Cluster-30167.42185	7793.4810506205	1962.81461912645	1.9897	3.0001e-07	8.033e-05
Cluster-30167.45162	34.185452962363	301.992766809069	-3.1477	3.0057e-07	8.033e-05
Cluster-30167.45678	107.28336691828	392.337546762213	-1.8711	2.9853e-07	8.033e-05
Cluster-30167.59684	2189.52793613687	445.810781556878	2.2975	2.9961e-07	8.033e-05
Cluster-30167.44269	17.4436626201487	194.111794276703	-3.4791	3.0133e-07	8.0346e-05
Cluster-30167.52728	8.07984512454658	151.337039211899	-4.2295	3.0635e-07	8.1496e-05
Cluster-30167.45008	3107.54274044992	1089.85443411139	1.5121	3.0725e-07	8.1545e-05
Cluster-30167.28551	5.90975023658109	147.547878325252	-4.6333	3.1254e-07	8.2758e-05
Cluster-30167.34372	31.6804293280509	401.236032613411	-3.661	3.192e-07	8.4326e-05
Cluster-30167.44321	2690.16546831019	702.943347777643	1.9371	3.207e-07	8.4528e-05
Cluster-30167.29908	2229.80728117713	638.266924351379	1.8056	3.2292e-07	8.4708e-05
Cluster-30167.39190	56440.5699333541	11191.9109481007	2.3343	3.2262e-07	8.4708e-05
Cluster-30167.62311	157.123236231261	12.955381216766	3.631	3.236e-07	8.4708e-05
Cluster-30167.38800	6375.32057588812	1687.95426482887	1.9176	3.3047e-07	8.631e-05
Cluster-30167.24627	6.85941809803403	144.402534862656	-4.3976	3.3321e-07	8.6543e-05
Cluster-30167.30429	2119.98904983042	546.891263560173	1.9552	3.3276e-07	8.6543e-05
Cluster-30167.34102	9349.7977187612	2446.00108284345	1.9348	3.3363e-07	8.6543e-05
Cluster-30167.13372	252.742725007988	34.5630310407453	2.8653	3.3729e-07	8.71e-05
Cluster-30167.28380	101.271138042546	468.31988928348	-2.2098	3.369e-07	8.71e-05
Cluster-30167.49852	26.4597870710907	257.342544232713	-3.2849	3.3837e-07	8.7182e-05
Cluster-30167.33152	39.3260724818532	379.282552992969	-3.2712	3.435e-07	8.8306e-05
Cluster-30167.32446	6840.73845809302	1422.94041488205	2.2657	3.4869e-07	8.9439e-05
Cluster-30167.47362	2.91398931837925	101.94787609325	-5.1495	3.5252e-07	9.0219e-05
Cluster-30167.40053	143.905968130048	1027.51190752392	-2.8366	3.5523e-07	9.0711e-05
Cluster-30167.15180	0	39.8277264813847	-7.4816	3.5824e-07	9.1275e-05
Cluster-30167.39853	991.484053330741	2945.28977836852	-1.571	3.6936e-07	9.39e-05
Cluster-30167.32405	37.1322893816421	202.980673007115	-2.4496	3.7205e-07	9.4374e-05
Cluster-30167.42698	3120.08940526746	904.439072316953	1.7872	3.7514e-07	9.4948e-05
Cluster-30167.39119	92.0789141725595	463.23179985808	-2.3336	3.8088e-07	9.5976e-05
Cluster-30167.49329	681.048670103563	210.128935391875	1.698	3.8081e-07	9.5976e-05
Cluster-30167.59220	0	55.6648073647041	-7.9666	3.8185e-07	9.6012e-05
Cluster-30167.35936	3740.2751741789	889.420088633476	2.0725	3.8447e-07	9.6458e-05
Cluster-30167.26825	0	49.8972893372057	-7.809	3.8589e-07	9.6604e-05
Cluster-30167.18897	1679.66361074611	525.978772118014	1.676	4.0003e-07	9.9813e-05
Cluster-30167.44661	100.286766532886	377.447250168398	-1.9126	4.0046e-07	9.9813e-05
Cluster-30167.11789	124.614143537133	7.02298426609683	4.2011	4.0676e-07	0.00010116
Cluster-30167.37288	55.0177809496831	397.198605978429	-2.8541	4.0931e-07	0.00010147
Cluster-30167.49379	0	55.2141554413286	-7.9547	4.0977e-07	0.00010147
Cluster-30167.45334	94.7008130498048	409.743274271144	-2.1135	4.1153e-07	0.00010169
Cluster-30167.25755	0	41.0191283233724	-7.5262	4.1716e-07	0.00010264
Cluster-30167.48618	2300.7734756346	473.144872870251	2.283	4.1687e-07	0.00010264
Cluster-30167.34156	492.228319072409	87.1767688529668	2.5037	4.1856e-07	0.00010276
Cluster-30167.24534	2945.23701301036	511.700863010768	2.5263	4.1962e-07	0.0001028
Cluster-30167.43466	82.6942819526729	862.336870557455	-3.3828	4.2606e-07	0.00010416
Cluster-30167.23156	442.102522452045	132.536868769776	1.7401	4.3291e-07	0.00010561
Cluster-30167.3673	119.590831581331	22.4384343026591	2.4169	4.3711e-07	0.00010641
Cluster-30167.30814	444.673057244099	86.2640835841241	2.3719	4.511e-07	0.00010922
Cluster-30167.35850	153.454136258586	517.86249994222	-1.756	4.5008e-07	0.00010922
Cluster-30167.47116	15.0427660933816	190.822560730075	-3.6614	4.5154e-07	0.00010922
Cluster-30167.44687	25.3447194626859	256.481498193089	-3.3429	4.534e-07	0.00010944
Cluster-30167.20799	1.87235057387615	96.8924881247422	-5.6398	4.5755e-07	0.00011016
Cluster-30167.42436	13084.5773317188	2849.43486633125	2.1993	4.5832e-07	0.00011016
Cluster-30167.17583	7.08022853252282	106.070035743056	-3.921	4.6126e-07	0.00011064
Cluster-30167.34139	288.672906721364	67.9279385076828	2.093	4.715e-07	0.00011286
Cluster-30167.36628	2010.21030300612	627.668422640536	1.6802	4.7446e-07	0.00011333
Cluster-30167.51573	523.451358606335	128.849655299553	2.0265	4.7665e-07	0.00011362
Cluster-30167.47098	1908.20922252785	577.911805833143	1.7243	4.8153e-07	0.00011454
Cluster-49287.0	225.737507305181	42.8287581065987	2.4077	4.8364e-07	0.00011481
Cluster-30167.40292	2881.18562943908	773.585990853263	1.8978	4.8772e-07	0.00011554
Cluster-30167.41632	43.8080814774447	461.111788790963	-3.3972	4.9548e-07	0.00011713
Cluster-30167.33223	40.1650266531866	251.976558378268	-2.6499	4.9657e-07	0.00011715
Cluster-30167.40809	8216.96762481063	1748.70062052652	2.2327	5.0254e-07	0.00011831
Cluster-30167.33781	4263.70340110079	981.262638050109	2.1201	5.0837e-07	0.00011944
Cluster-30167.39782	45.3943274099364	13429.0561152323	-8.2085	5.1477e-07	0.0001207
Cluster-30167.37592	4024.26128828943	845.415780057382	2.2517	5.1717e-07	0.00012101
Cluster-30167.14418	357.500685888425	75.8678898784951	2.2426	5.2892e-07	0.00012351
Cluster-30167.33367	43.4004484979008	433.002569390095	-3.3211	5.3795e-07	0.00012511
Cluster-30167.39779	15035.2490510489	3734.52491535876	2.0095	5.3731e-07	0.00012511
Cluster-30167.13837	340.153856906406	23.9976450649829	3.843	5.4437e-07	0.00012635
Cluster-30167.14358	113.183125950548	6.91408195503687	4.0823	5.4862e-07	0.00012682
Cluster-30167.24937	3.64789254448011	80.8297479976183	-4.4756	5.4773e-07	0.00012682
Cluster-30167.18754	0	57.5276055713097	-8.0137	5.5159e-07	0.00012725
Cluster-30167.40199	39.1081428263192	326.8944538882	-3.0611	5.541e-07	0.00012757
Cluster-30167.12669	3.12120313889583	82.9799279815387	-4.7127	5.5752e-07	0.0001281
Cluster-30167.39640	114839.992784168	29364.1687868428	1.9675	5.5991e-07	0.00012839
Cluster-30167.15121	718.948750206779	219.324885848673	1.7147	5.6897e-07	0.0001298
Cluster-30167.45875	72.4429015506834	410.633283014122	-2.504	5.6817e-07	0.0001298
Cluster-30167.58082	280.036922421078	77.0580827472465	1.8651	5.6945e-07	0.0001298
Cluster-30167.43083	21.3955775884176	283.358534659069	-3.7249	5.7145e-07	0.00013
Cluster-30167.38092	166.332045179128	1135.57708208134	-2.7712	5.7464e-07	0.00013047
Cluster-30167.37889	141.944104003253	1068.79956758372	-2.9126	5.8088e-07	0.00013162
Cluster-30167.33320	6.21583728659126	128.933583120598	-4.3872	5.8598e-07	0.00013252
Cluster-30167.35670	7075.09811742256	1929.93746329194	1.8745	5.8901e-07	0.00013294
Cluster-30167.14874	337.461978401188	79.2247365716166	2.0965	5.9646e-07	0.00013409
Cluster-30167.41673	163.636200886191	722.642533400196	-2.1433	5.9558e-07	0.00013409
Cluster-30167.37937	30.1279704970718	316.592297430291	-3.3981	6.0515e-07	0.00013551
Cluster-39161.0	62.0573273252434	4.61509708452163	3.744	6.0402e-07	0.00013551
Cluster-30167.26071	3493.54322272164	724.063944717852	2.2714	6.0882e-07	0.00013598
Cluster-30167.41953	20425.0595097934	3459.88873566821	2.5617	6.0961e-07	0.00013598
Cluster-30167.17493	0	52.6863178087185	-7.8874	6.1165e-07	0.00013617
Cluster-30167.14861	3837.34429929149	841.266255506595	2.1903	6.181e-07	0.00013734
Cluster-30167.42569	4560.12670303296	1179.20871518883	1.9518	6.2103e-07	0.00013773
Cluster-30167.7489	7.10175172458651	88.4608082924505	-3.6298	6.2599e-07	0.00013856
Cluster-30167.12959	384.494066292482	29.9227538388997	3.6986	6.3019e-07	0.00013866
Cluster-30167.34983	115.706591210048	675.129766944783	-2.5465	6.3148e-07	0.00013866
Cluster-30167.43465	5343.27240303208	1125.35128838839	2.2479	6.3047e-07	0.00013866
Cluster-30167.43487	0	50.1473085542343	-7.8159	6.2765e-07	0.00013866
Cluster-30167.7363	0.416284188339893	64.5356692270474	-7.218	6.325e-07	0.00013866
Cluster-30167.26712	2.93407212096555	80.9459940324501	-4.8139	6.3456e-07	0.00013885
Cluster-30167.41487	5783.94986219505	1094.63285102428	2.4022	6.3663e-07	0.00013903
Cluster-30167.48741	16.8051276078427	126.198268981044	-2.9164	6.432e-07	0.00013994
Cluster-30167.56526	21.4542852127386	163.662414761038	-2.9339	6.4316e-07	0.00013994
Cluster-30167.45516	120.049453686019	443.521950487994	-1.8867	6.4829e-07	0.00014078
Cluster-30167.34697	31.4496276892492	361.699262108275	-3.5208	6.5107e-07	0.00014111
Cluster-30167.42102	5900.5830269053	1955.80015160958	1.5934	6.527e-07	0.0001412
Cluster-30167.27485	0	55.848488930233	-7.9711	6.5789e-07	0.00014205
Cluster-30167.40063	28.45242638157	228.98841250749	-3.0076	6.6114e-07	0.00014249
Cluster-30167.46965	22.5461811606877	228.873040077323	-3.3484	6.6366e-07	0.00014276
Cluster-30167.36792	585.5152294809	2411.01636736451	-2.0421	6.7057e-07	0.00014371
Cluster-30167.38874	70.1420101700121	320.187019407723	-2.1906	6.6963e-07	0.00014371
Cluster-30167.43144	2644.20647752547	529.613111460724	2.321	6.7308e-07	0.00014398
Cluster-52363.2	41.7735204084466	1.43048401308027	4.955	6.7602e-07	0.00014434
Cluster-30167.44332	39.7568771218528	448.954909523088	-3.4963	6.8224e-07	0.00014486
Cluster-30167.51231	3.64119827695135	59.8490214170144	-4.0432	6.8073e-07	0.00014486
Cluster-30167.862	390.137678133379	70.570337314643	2.4747	6.817e-07	0.00014486
Cluster-30167.37475	8.76019421041731	114.724378039888	-3.7074	6.8942e-07	0.00014584
Cluster-30167.40969	0.74894022955046	92.9217858839415	-6.8801	6.8919e-07	0.00014584
Cluster-30167.40236	2280.207902276	575.101625381012	1.9884	6.9264e-07	0.00014625
Cluster-30167.31529	30.8348885741429	276.195577351606	-3.1653	6.9514e-07	0.00014651
Cluster-30167.34532	180.394152857464	1473.19889114732	-3.0299	6.9673e-07	0.00014658
Cluster-30167.38606	30.7664051154174	422.165309228662	-3.781	7.0238e-07	0.00014749
Cluster-30167.36335	60.9777956807038	346.216134489918	-2.5082	7.094e-07	0.00014857
Cluster-6293.0	572.16875028461	148.449441457202	1.9501	7.1011e-07	0.00014857
Cluster-30167.41215	0	50.1301366384612	-7.8158	7.1976e-07	0.00015024
Cluster-30167.41542	6141.93766573488	1353.83722606545	2.1821	7.2069e-07	0.00015024
Cluster-30167.32845	14.9593460251669	140.914045637098	-3.2386	7.2592e-07	0.00015093
Cluster-30167.37486	0	58.7226467208662	-8.0433	7.2667e-07	0.00015093
Cluster-30167.48810	2114.6699698266	514.24307184558	2.041	7.2987e-07	0.00015133
Cluster-30167.43755	2.24682068865138	103.453150335537	-5.4774	7.423e-07	0.00015363
Cluster-30167.25057	841.41928519705	204.875491156059	2.0406	7.4447e-07	0.0001538
Cluster-30167.40238	1164.84396717682	278.47469273565	2.0667	7.5514e-07	0.00015572
Cluster-30167.48661	86.7700983581978	341.536419625045	-1.9779	7.6203e-07	0.00015686
Cluster-30167.34365	1311.11044198662	353.071096472868	1.8945	7.6439e-07	0.00015706
Cluster-30167.23632	413.421644076851	114.65003359996	1.8517	7.6876e-07	0.0001574
Cluster-30167.36866	418.615656565495	108.715652104236	1.9494	7.6862e-07	0.0001574
Cluster-30167.43310	28.992612007166	189.091289986284	-2.7064	7.725e-07	0.00015788
Cluster-30167.43145	7203.01627578918	1020.51256406201	2.8199	7.8435e-07	0.00016002
Cluster-30167.38305	3105.04862527932	1040.44485957327	1.5779	7.9416e-07	0.00016173
Cluster-30167.40435	8674.54234628839	2286.78203220822	1.9238	7.9722e-07	0.00016207
Cluster-30167.50349	24.9633470014672	173.989729386796	-2.802	8.0583e-07	0.00016353
Cluster-30167.34394	98.2351111252106	831.440832244452	-3.0816	8.1402e-07	0.00016461
Cluster-30167.38864	67.6030075181979	637.958757751786	-3.2391	8.1361e-07	0.00016461
Cluster-30167.29559	186.935343843918	39.1815898170398	2.2583	8.2793e-07	0.00016712
Cluster-30167.30653	887.041216122026	261.207635237586	1.7658	8.3728e-07	0.00016871
Cluster-30167.37056	2403.64468765743	806.674316372399	1.5757	8.431e-07	0.00016959
Cluster-24431.0	39.7190846157768	0.31936320940802	7.1436	8.5031e-07	0.00017074
Cluster-30167.28546	0	36.6310880464249	-7.3623	8.5464e-07	0.00017131
Cluster-30167.39704	3.91195744201095	131.544885748199	-5.0581	8.7528e-07	0.00017514
Cluster-30167.34466	1276.83213963042	376.657447694553	1.7627	8.779e-07	0.00017536
Cluster-30167.14252	0	42.9202758754224	-7.5918	8.8846e-07	0.00017713
Cluster-30167.28851	0.416284188339893	60.2314937489647	-7.1189	8.8984e-07	0.00017713
Cluster-30167.64157	749.400635595174	67.0935847427685	3.4888	8.9252e-07	0.00017735
Cluster-30167.35388	0	43.6326281224907	-7.6157	8.9424e-07	0.00017739
Cluster-30167.38973	3839.44246031391	1365.96430822378	1.4912	9.0304e-07	0.00017882
Cluster-30167.44565	178.963846601388	662.51771610593	-1.8892	9.0985e-07	0.00017986
Cluster-30167.19771	1022.30551375298	256.321098781934	1.9982	9.1852e-07	0.00018126
Cluster-30167.16395	58.4211748474288	278.542011586276	-2.2542	9.2496e-07	0.00018212
Cluster-30167.34500	591.981156216418	93.8473421094548	2.6577	9.2604e-07	0.00018212
Cluster-30167.23261	2.28863476221604	67.898817311763	-4.8499	9.3094e-07	0.00018219
Cluster-30167.40515	62.4588829830089	274.061419356819	-2.1355	9.3063e-07	0.00018219
Cluster-30167.55679	0	56.4636199729053	-7.9867	9.3118e-07	0.00018219
Cluster-30167.26613	284.024689117081	73.3059497256462	1.9511	9.3377e-07	0.00018239
Cluster-30167.37572	151.597339239949	993.066820439679	-2.7128	9.4427e-07	0.00018412
Cluster-30167.37277	5.02218733019378	109.769861558082	-4.4691	9.653e-07	0.00018791
Cluster-30167.28093	422.240886710315	81.8813674752272	2.3724	9.6742e-07	0.000188
Cluster-30167.40228	38443.4282444418	6735.47707925612	2.513	9.7018e-07	0.00018822
Cluster-30167.25189	1213.54712184145	243.015394719492	2.3225	9.7869e-07	0.00018955
Cluster-30167.38014	1.17191868541912	91.7255357611488	-6.2646	9.8252e-07	0.00018997
Cluster-30167.23851	9.25824999857979	210.622368576856	-4.4964	9.8649e-07	0.00019041
Cluster-30167.50022	0	49.4719746105978	-7.7965	9.8836e-07	0.00019045
Cluster-30167.6123	62.1361104611571	3.50397628084938	4.1291	9.9132e-07	0.00019071
Cluster-30167.31125	74.7360655602463	435.905272370101	-2.5441	9.9979e-07	0.00019201
Cluster-30167.28394	789.320636596967	236.08706619349	1.7431	1.006e-06	0.00019245
Cluster-30167.39765	2345.71909036229	853.333833776398	1.4594	1.0071e-06	0.00019245
Cluster-30167.40813	216.50769171704	983.571205167297	-2.1849	1.0063e-06	0.00019245
Cluster-30167.33758	346.991111412707	989.192100529398	-1.5119	1.0147e-06	0.00019313
Cluster-30167.41463	6455.38956266217	1595.17185989498	2.0169	1.0157e-06	0.00019313
Cluster-30167.49427	18.3582106755658	131.533472815017	-2.8468	1.0155e-06	0.00019313
Cluster-30167.31890	5.53363165341379	154.452072565685	-4.7935	1.0186e-06	0.00019336
Cluster-30167.36217	11.7476123926983	145.623302038116	-3.6238	1.043e-06	0.00019766
Cluster-30167.40954	2.41407698291003	63.8577287464052	-4.7256	1.0527e-06	0.00019912
Cluster-30167.51084	3.18310001504679	65.3827163328365	-4.3534	1.0542e-06	0.00019912
Cluster-30167.35666	5914.77729900844	1613.45910552005	1.8745	1.0619e-06	0.00020025
Cluster-30167.36293	4110.46339717209	1215.16061594446	1.7587	1.0683e-06	0.00020112
Cluster-30167.20309	11.3800446243665	203.62523240544	-4.1646	1.0707e-06	0.00020125
Cluster-30167.39542	4341.89424713065	1193.55381171364	1.8636	1.0786e-06	0.00020206
Cluster-30167.48765	14.6130933699841	106.64947952431	-2.8603	1.0768e-06	0.00020206
Cluster-30167.38382	7750.16030226338	1612.82142728323	2.265	1.0913e-06	0.00020387
Cluster-30167.915	91.7767321331522	12.8991714418398	2.8378	1.0918e-06	0.00020387
Cluster-30167.21503	1614.76487448781	601.20982956506	1.4259	1.1018e-06	0.00020442
Cluster-30167.38217	5385.61122395409	1379.94371246481	1.965	1.1007e-06	0.00020442
Cluster-30167.39160	363.973486519121	2028.72664478979	-2.4791	1.0969e-06	0.00020442
Cluster-30167.41508	63.7096997802895	407.973667719107	-2.6818	1.101e-06	0.00020442
Cluster-30167.44949	219.181695473107	845.772392185471	-1.9485	1.104e-06	0.00020449
Cluster-30167.35408	229.848020067919	871.71076507066	-1.9236	1.1279e-06	0.00020697
Cluster-30167.40126	1260.51236587048	3716.33465578507	-1.56	1.1282e-06	0.00020697
Cluster-30167.40775	0.845956911737319	75.0978061375	-6.5238	1.1223e-06	0.00020697
Cluster-30167.42389	12.4149891013409	184.130909489885	-3.8987	1.1237e-06	0.00020697
Cluster-30167.47086	155.47664149705	502.197451028855	-1.6924	1.1242e-06	0.00020697
Cluster-53957.0	139.718306117801	14.4299940942345	3.3012	1.1282e-06	0.00020697
Cluster-30167.28736	1201.71982689631	237.704480837409	2.3385	1.1382e-06	0.00020781
Cluster-30167.31032	4259.3422461369	923.162987968337	2.2067	1.1359e-06	0.00020781
Cluster-30167.37652	8636.2686379707	1693.96702542437	2.3504	1.1373e-06	0.00020781
Cluster-30167.42872	1952.44682942689	712.103148622975	1.4555	1.1405e-06	0.00020789
Cluster-30167.55166	283.46967456695	23.3280350932708	3.6224	1.143e-06	0.00020801
Cluster-30167.40987	34.5327298491939	196.805145212296	-2.5115	1.1467e-06	0.00020836
Cluster-35609.3	97.8261381501498	10.7609612744185	3.2056	1.1547e-06	0.00020914
Cluster-36147.1	0	40.9174586420454	-7.5231	1.1543e-06	0.00020914
Cluster-30167.36695	128.774836563275	541.987533715279	-2.0752	1.1675e-06	0.0002108
Cluster-30167.46749	19.5786377020783	211.30046472382	-3.4358	1.1665e-06	0.0002108
Cluster-30167.37090	1065.7209077323	190.840129887261	2.4845	1.1748e-06	0.00021178
Cluster-30167.47281	34.9826934540923	260.077138347469	-2.8971	1.1785e-06	0.00021212
Cluster-30167.13218	152.029892742302	12.8126445589498	3.5997	1.1884e-06	0.00021357
Cluster-30167.28647	49.1190461490629	269.632054904638	-2.4561	1.199e-06	0.00021514
Cluster-30167.31963	1413.18742553456	495.45315532439	1.5128	1.2133e-06	0.00021714
Cluster-30167.53325	3.23830262366899	83.2187324175339	-4.6883	1.214e-06	0.00021714
Cluster-30167.38031	7.98952270988849	213.815778482859	-4.7403	1.226e-06	0.00021891
Cluster-30167.64308	0	45.750249254648	-7.6839	1.2277e-06	0.00021891
Cluster-30167.34508	757.818941352094	202.60786363923	1.9018	1.2336e-06	0.00021962
Cluster-30167.43885	254.951962850416	856.282803745713	-1.7484	1.2356e-06	0.00021964
Cluster-30167.39241	2180.80529718964	792.532579746598	1.4609	1.2381e-06	0.00021974
Cluster-30167.41405	304.552061970993	1158.9075077829	-1.9282	1.2406e-06	0.00021985
Cluster-30167.48684	1825.38864829496	597.110879961839	1.6129	1.2444e-06	0.00022017
Cluster-27312.0	52.3981386146485	2.28996584787639	4.5828	1.26e-06	0.0002226
Cluster-30167.36796	4140.92365690955	891.668856811589	2.2161	1.2701e-06	0.00022403
Cluster-30167.21819	1.22042702651255	64.1840358757113	-5.7277	1.2752e-06	0.00022459
Cluster-30167.47233	18.4198994728021	132.901202937147	-2.8502	1.2795e-06	0.00022499
Cluster-30167.45507	0	38.1730253605515	-7.423	1.2828e-06	0.00022523
Cluster-30167.42648	4791.76695166608	1663.93872971244	1.5263	1.2983e-06	0.0002276
Cluster-30167.32844	1609.16024626577	254.400008222501	2.6636	1.3043e-06	0.00022831
Cluster-30167.36135	11048.9058802592	2235.17466820412	2.3057	1.3242e-06	0.00023112
Cluster-30167.57457	0	50.3135850411747	-7.8206	1.3244e-06	0.00023112
Cluster-30167.8000	89.6538055907632	8.89197277025765	3.3705	1.3335e-06	0.00023236
Cluster-30167.43206	3.59268993585792	74.6915717883477	-4.374	1.3423e-06	0.00023354
Cluster-30167.17490	981.001977393966	240.803235003317	2.0285	1.3595e-06	0.0002357
Cluster-30167.45561	6.158986209577	78.7433546752113	-3.6887	1.3629e-06	0.0002357
Cluster-30167.51070	15.9723511522482	203.219740703893	-3.6684	1.362e-06	0.0002357
Cluster-30167.8919	2.094809476757	75.3323287376225	-5.1987	1.3624e-06	0.0002357
Cluster-30167.67808	126.876417387063	22.0016051104455	2.5411	1.3681e-06	0.00023624
Cluster-30167.33055	98.073716782822	10.7652431102912	3.1938	1.3752e-06	0.0002371
Cluster-30167.96	164.401394266829	16.3268598104117	3.3466	1.3874e-06	0.00023885
Cluster-30167.20941	6309.77773436189	1595.6824215579	1.9838	1.3912e-06	0.00023908
Cluster-30167.48607	0.416284188339893	48.954575670234	-6.8192	1.3929e-06	0.00023908
Cluster-30167.35986	1.58150860623025	55.8503308701583	-5.1263	1.3997e-06	0.00023988
Cluster-30167.42653	165.747171992006	641.808526929303	-1.9532	1.4035e-06	0.00024014
Cluster-30167.5048	26.8490861104009	0	7.5422	1.4054e-06	0.00024014
Cluster-30167.53865	17.5039110279076	189.449795149729	-3.4398	1.4125e-06	0.000241
Cluster-30167.55015	84.3545809858104	4.98760818095673	4.1312	1.4154e-06	0.00024113
Cluster-30167.36719	3241.19954107324	1000.63061015307	1.696	1.4272e-06	0.00024242
Cluster-30167.51903	1560.92665378268	460.280043173503	1.7631	1.4251e-06	0.00024242
Cluster-30167.56143	1684.98199844508	366.933407475462	2.2008	1.4636e-06	0.00024823
Cluster-30167.41527	39289.5504428308	7557.27532997927	2.3783	1.4725e-06	0.00024937
Cluster-30167.39495	7626.53971303104	2099.32393378032	1.8613	1.4966e-06	0.00025308
Cluster-30167.12652	428.523433558423	81.8036929739176	2.3959	1.505e-06	0.00025412
Cluster-30167.35209	611.864580589834	80.4341559225296	2.9336	1.5157e-06	0.00025557
Cluster-30167.41012	150.872802981417	540.644233587707	-1.8428	1.5245e-06	0.00025616
Cluster-30167.42240	73.1624835321075	438.598632867309	-2.5824	1.5282e-06	0.00025616
Cluster-30167.47126	4993.12229796539	1507.70264181939	1.728	1.5272e-06	0.00025616
Cluster-30167.64981	152.700950219707	23.6760401117757	2.6915	1.5262e-06	0.00025616
Cluster-30167.40658	15.9305370786835	168.085863151184	-3.3976	1.5347e-06	0.00025688
Cluster-30167.33014	1000.43204741002	327.951880420259	1.6106	1.5389e-06	0.00025721
Cluster-30167.19938	247.893872874769	60.5417508776246	2.0384	1.5428e-06	0.00025749
Cluster-30167.45937	509.754687582938	134.769915792665	1.9218	1.5494e-06	0.00025821
Cluster-30167.40448	8004.61689512574	2785.92261384152	1.5228	1.5696e-06	0.0002612
Cluster-30167.36734	523.444156658948	2422.56197839536	-2.2106	1.5876e-06	0.0002638
Cluster-30167.62107	87.4028718125944	4.23702865722057	4.4294	1.5972e-06	0.00026502
Cluster-30167.25850	814.855060964601	245.473808776774	1.7331	1.6063e-06	0.00026576
Cluster-30167.51140	27.810702117434	396.75343180297	-3.8369	1.6046e-06	0.00026576
Cluster-4898.0	877.263694035157	240.768945305667	1.8676	1.6228e-06	0.00026809
Cluster-30167.39114	132.870020012614	770.836022402599	-2.5382	1.6291e-06	0.00026875
Cluster-30167.25093	53.6885971743182	219.405264919835	-2.0338	1.639e-06	0.0002696
Cluster-30167.36297	121.769477284132	522.251911660552	-2.1018	1.6369e-06	0.0002696
Cluster-30167.35663	764.451410916745	288.209214649783	1.4074	1.653e-06	0.0002713
Cluster-30167.47513	10.4855793715358	85.7170525499278	-3.0316	1.654e-06	0.0002713
Cluster-30167.64427	0	37.8374104987717	-7.4103	1.681e-06	0.00027533
Cluster-30167.42713	140.289690375905	703.042579928157	-2.326	1.6845e-06	0.00027552
Cluster-30167.35965	0.832568376679785	68.6961322368932	-6.4016	1.6995e-06	0.00027757
Cluster-30167.34606	2.41407698291003	53.9641594754869	-4.4813	1.7044e-06	0.00027798
Cluster-26288.0	95.9274266639879	4.84487152314055	4.3651	1.7158e-06	0.00027944
Cluster-30167.41136	287.127558315743	81.1932085603247	1.8249	1.7379e-06	0.00028263
Cluster-30167.9485	0	39.7871353921412	-7.4825	1.7432e-06	0.0002831
Cluster-30167.35134	275.351520384537	749.977984704212	-1.4459	1.789e-06	0.00029012
Cluster-30167.52939	0	35.273941151762	-7.309	1.7962e-06	0.00029088
Cluster-30167.23497	252.994534868001	59.8649082761795	2.0854	1.8026e-06	0.0002915
Cluster-30167.39522	25.1774631684272	211.704381245801	-3.0748	1.8109e-06	0.00029243
Cluster-30167.25176	1372.05043057926	377.928756220034	1.8617	1.819e-06	0.00029334
Cluster-30167.30232	5.24948395329666	77.2671775929148	-3.8826	1.8269e-06	0.00029336
Cluster-30167.33780	5533.56057209106	1384.44814629442	1.9994	1.823e-06	0.00029336
Cluster-30167.37982	0	38.5376708605645	-7.4362	1.8245e-06	0.00029336
Cluster-30167.33897	673.95021531576	200.015243671666	1.7551	1.8355e-06	0.00029433
Cluster-30167.31286	723.783151537386	191.687617869629	1.9194	1.8469e-06	0.00029576
Cluster-30167.19806	1.66513675335957	57.1768829217601	-5.1303	1.8534e-06	0.00029638
Cluster-30167.42592	1968.57018530325	593.136952691658	1.7317	1.8617e-06	0.00029728
Cluster-30167.21573	125.926658003582	14.7639336571473	3.1103	1.8685e-06	0.00029797
Cluster-30167.40376	257.022459878183	989.320271544661	-1.9453	1.8965e-06	0.000302
Cluster-30167.40027	1962.72690080701	694.283485723073	1.4998	1.9118e-06	0.00030402
Cluster-30167.24005	3063.08608013796	731.834167471566	2.0663	1.9244e-06	0.0003056
Cluster-30167.31313	108.23994441717	452.016433696218	-2.063	1.9301e-06	0.00030608
Cluster-30167.21834	28.741727565778	136.308346842737	-2.2475	1.9565e-06	0.00030984
Cluster-30167.28308	43.8047845406605	184.45894140304	-2.0751	1.9738e-06	0.00031172
Cluster-30167.33222	0	49.8500985849184	-7.8072	1.9733e-06	0.00031172
Cluster-30167.15688	684.014905892506	175.933202373553	1.9615	1.9881e-06	0.00031354
Cluster-30167.52361	6.1389034069907	94.549829740732	-3.954	1.9955e-06	0.00031428
Cluster-30167.39257	2884.61661013691	528.266804992273	2.4502	2.005e-06	0.00031534
Cluster-30167.49941	0	49.505808957354	-7.7973	2.032e-06	0.00031914
Cluster-16567.0	25.1758147000352	0	7.4482	2.0534e-06	0.00032151
Cluster-30167.35960	188.612421451864	1014.43846869415	-2.4279	2.0578e-06	0.00032151
Cluster-30167.36629	6439.17519419881	1719.6857508104	1.9051	2.0582e-06	0.00032151
Cluster-30167.38178	13054.2230315742	3511.76508097628	1.8944	2.0556e-06	0.00032151
Cluster-30167.46953	14.8288580053362	150.461761075624	-3.3429	2.0648e-06	0.00032166
Cluster-30167.60118	0	34.2216366600217	-7.2652	2.0638e-06	0.00032166
Cluster-30167.21738	0.416284188339893	52.4876491110735	-6.9204	2.0757e-06	0.00032291
Cluster-30167.42972	181.280691532203	784.321217492174	-2.1139	2.0821e-06	0.00032348
Cluster-30167.39755	2178.20267638236	784.177668362744	1.4738	2.091e-06	0.00032442
Cluster-30167.7311	1.12341034432569	67.4425079382202	-5.8413	2.1111e-06	0.00032709
Cluster-30167.27133	5320.43979662431	1373.04823499998	1.9546	2.1158e-06	0.00032738
Cluster-30167.11131	145.290246829081	33.4098009284061	2.1227	2.1238e-06	0.00032817
Cluster-30167.34769	7150.21057271565	1768.25767188397	2.016	2.1398e-06	0.00032947
Cluster-30167.38455	894.036444186052	233.712981847581	1.9382	2.1359e-06	0.00032947
Cluster-30167.40854	487.447225767211	1759.00406442106	-1.8518	2.1437e-06	0.00032947
Cluster-30167.9393	88.4090822781864	12.6990050611238	2.8061	2.1411e-06	0.00032947
Cluster-30167.19441	1134.39086722172	275.014834344451	2.0466	2.1614e-06	0.00033063
Cluster-30167.33483	16.3486778143302	168.066893867768	-3.3668	2.1594e-06	0.00033063
Cluster-30167.35286	80.1716562998252	499.583666495484	-2.6407	2.1627e-06	0.00033063
Cluster-30167.39379	4459.12541902889	1344.00938107858	1.7306	2.1598e-06	0.00033063
Cluster-30167.26433	2614.74103301577	587.048101384012	2.1562	2.1807e-06	0.00033293
Cluster-30167.46154	4.7512200862195	95.8195945977379	-4.3267	2.1989e-06	0.00033525
Cluster-30167.16647	2.0044870620989	51.8504203753286	-4.6905	2.2069e-06	0.00033559
Cluster-44349.0	57.7038494082154	6.39877865376614	3.1684	2.2069e-06	0.00033559
Cluster-30167.26475	9.26515234502323	114.977647735349	-3.6351	2.214e-06	0.00033622
Cluster-30167.29351	0	34.36575990687	-7.271	2.2271e-06	0.00033732
Cluster-30167.44807	40.5192058864608	300.665227972309	-2.8903	2.2245e-06	0.00033732
Cluster-30167.30014	2517.41726549846	824.054358452125	1.6118	2.2429e-06	0.00033882
Cluster-30167.50172	838.258142530292	250.355041600727	1.7439	2.2402e-06	0.00033882
Cluster-30167.44190	22.6345466340786	194.230626312189	-3.1026	2.251e-06	0.0003396
Cluster-30167.30807	4.50723799127496	112.187532359376	-4.6466	2.2776e-06	0.0003414
Cluster-30167.36065	444.315480680081	119.663190191024	1.896	2.2736e-06	0.0003414
Cluster-30167.38564	11191.5750137178	2664.53547190632	2.0707	2.2709e-06	0.0003414
Cluster-30167.41327	504.554827724411	1294.43654575869	-1.3593	2.2739e-06	0.0003414
Cluster-30167.43333	5.27121522427502	97.7404664686701	-4.2176	2.2779e-06	0.0003414
Cluster-30167.48287	344.796788306787	104.590896892162	1.7215	2.2818e-06	0.00034155
Cluster-30167.39986	172.836152127286	1259.50474723619	-2.8655	2.2855e-06	0.00034165
Cluster-30167.38668	891.870075393749	244.712555467884	1.8664	2.3117e-06	0.00034511
Cluster-30167.22171	22.2433910474617	175.499529602508	-2.9825	2.3332e-06	0.00034787
Cluster-30167.47405	19.7174684578299	278.506552574972	-3.8242	2.3513e-06	0.00035012
Cluster-30167.37981	1.24885256501968	64.5459637446795	-5.7221	2.3546e-06	0.00035015
Cluster-30167.39467	64284.2462594326	12682.0637276322	2.3417	2.3628e-06	0.00035092
Cluster-30167.25888	0	35.4916902268624	-7.318	2.3726e-06	0.00035192
Cluster-30167.51334	0	33.4976033062893	-7.2343	2.3939e-06	0.00035462
Cluster-30167.46986	14.0029838961852	124.136068990803	-3.1477	2.3973e-06	0.00035465
Cluster-30167.36408	13.4965853721019	89.5121705713144	-2.7366	2.4059e-06	0.00035548
Cluster-30167.38755	4494.00414486656	1224.8712306738	1.8759	2.413e-06	0.00035607
Cluster-30167.19852	0	41.1498396176701	-7.531	2.4465e-06	0.00036054
Cluster-30167.34511	917.474400155667	219.926162649094	2.0632	2.4886e-06	0.00036628
Cluster-30167.41537	19638.2938839989	6148.23474765846	1.6755	2.496e-06	0.00036643
Cluster-30167.46179	15.1063114379246	172.977647691515	-3.5151	2.4947e-06	0.00036643
Cluster-30167.24260	1375.21656897544	391.283892778563	1.8149	2.5108e-06	0.00036739
Cluster-30167.25096	0	34.8808965670823	-7.2929	2.5122e-06	0.00036739
Cluster-30167.36222	1196.23007042726	162.43239142454	2.8837	2.5113e-06	0.00036739
Cluster-30167.49413	7.69868074224258	77.4895527607424	-3.3364	2.5212e-06	0.00036824
Cluster-30167.48952	7.73380054827848	98.9340545074374	-3.6836	2.53e-06	0.00036906
Cluster-30167.24244	0	44.7420736272959	-7.6515	2.5481e-06	0.00037122
Cluster-30167.31501	6.88114936901239	101.061792541431	-3.8799	2.5668e-06	0.00037347
Cluster-30167.32837	1009.89298356271	219.032426127315	2.2078	2.5867e-06	0.00037589
Cluster-30167.37646	11254.5712733912	2539.2605811025	2.1483	2.6085e-06	0.00037858
Cluster-30167.60249	0	32.6823058829009	-7.1986	2.6156e-06	0.00037912
Cluster-30167.21244	8.26028187494809	156.221946354088	-4.2347	2.6323e-06	0.00037964
Cluster-30167.22772	0	35.3679228524628	-7.3128	2.6298e-06	0.00037964
Cluster-30167.25114	286.719401493415	73.4586161078878	1.9699	2.6298e-06	0.00037964
Cluster-30167.45654	0.832568376679785	81.2415952246561	-6.6406	2.6281e-06	0.00037964
Cluster-30167.38062	31.4431415006351	247.332551311167	-2.9745	2.6396e-06	0.0003802
Cluster-30167.34152	750.425895759773	1986.01754134389	-1.4044	2.6629e-06	0.00038284
Cluster-30167.45535	12.0886111698297	179.349535918423	-3.8834	2.6646e-06	0.00038284
Cluster-30167.42447	17.4720881586559	142.250492402458	-3.0295	2.6792e-06	0.00038446
Cluster-30167.38990	33.4009767689473	148.093035908433	-2.1479	2.7384e-06	0.00039247
Cluster-30167.37808	10.0626009156671	111.004338957542	-3.465	2.757e-06	0.00039464
Cluster-30167.44084	11.5136215020667	146.313045694199	-3.6645	2.7919e-06	0.00039913
Cluster-30167.12248	266.655687671396	55.960710327937	2.2613	2.7974e-06	0.00039943
Cluster-30167.31267	6.86776083395486	109.641923441848	-3.9988	2.8066e-06	0.00039974
Cluster-30167.57646	486.776543249853	110.57924991859	2.1433	2.8059e-06	0.00039974
Cluster-30167.10522	0	40.1947563303257	-7.4972	2.8174e-06	0.00040078
Cluster-30167.33917	4.97872478823705	82.676051827422	-4.0696	2.8269e-06	0.00040125
Cluster-30167.39904	588.613802800519	2892.40640206729	-2.2968	2.8312e-06	0.00040125
Cluster-30167.43169	212.727754206366	787.229412694412	-1.8887	2.8303e-06	0.00040125
Cluster-30167.31878	164.046407752753	681.422684639036	-2.0554	2.8381e-06	0.00040128
Cluster-30167.36692	207.44809585221	601.481087820817	-1.5365	2.8384e-06	0.00040128
Cluster-30167.50236	1.66513675335957	86.5219093509781	-5.7235	2.8492e-06	0.00040231
Cluster-30167.48154	6.28442843027099	89.9942930288704	-3.8591	2.8774e-06	0.00040579
Cluster-34990.0	59.4232722235033	2.57543916350873	4.5261	2.9059e-06	0.00040931
Cluster-16521.0	27.1983199384989	0	7.5618	2.9304e-06	0.0004101
Cluster-30167.30465	2445.08019300984	512.106586462008	2.2567	2.9317e-06	0.0004101
Cluster-30167.30527	1681.39368790659	361.546676919432	2.2191	2.933e-06	0.0004101
Cluster-30167.30541	2.3304488357807	79.1916983330306	-5.0635	2.9253e-06	0.0004101
Cluster-30167.32872	163.651754441431	498.854503150267	-1.6091	2.9203e-06	0.0004101
Cluster-30167.39180	2687.9946899893	938.314131620207	1.5189	2.9243e-06	0.0004101
Cluster-30167.49601	5.57544572697846	78.3766786447396	-3.8088	2.9503e-06	0.00041202
Cluster-30167.50060	23.6925550865545	157.462293830179	-2.7283	2.9596e-06	0.00041281
Cluster-30167.31104	25.6503903548667	269.40914621609	-3.3927	2.9724e-06	0.0004141
Cluster-30167.40440	5218.25890169228	1736.34622343965	1.5877	2.9784e-06	0.00041443
Cluster-30167.29797	3.12120313889583	67.1143478942512	-4.4069	2.9958e-06	0.00041538
Cluster-30167.30022	0	43.5662349239714	-7.6131	2.9991e-06	0.00041538
Cluster-30167.37207	39.8928270986496	288.005370451254	-2.8544	2.9998e-06	0.00041538
Cluster-30167.42695	3791.96852435357	921.236302980917	2.042	2.9978e-06	0.00041538
Cluster-30167.31477	32.558833345784	345.891687750435	-3.4128	3.0099e-06	0.00041617
Cluster-30167.43420	1187.34309654882	458.703534927052	1.3726	3.0127e-06	0.00041617
Cluster-30167.47234	3.57930140080038	76.1036083906616	-4.4039	3.0418e-06	0.00041918
Cluster-30167.56852	0	36.1463795882154	-7.3443	3.0405e-06	0.00041918
Cluster-30167.25619	17.3667287405482	139.092603116816	-3.0043	3.0546e-06	0.00042044
Cluster-30167.38296	397.165816369068	1237.25711373607	-1.6401	3.0625e-06	0.00042102
Cluster-30167.39796	67.7635695449278	398.972514902692	-2.5593	3.0878e-06	0.000424
Cluster-30167.37828	1694.32066862786	4448.51290490665	-1.3928	3.1118e-06	0.00042664
Cluster-5280.0	233.170366996547	48.3873684658395	2.2781	3.1145e-06	0.00042664
Cluster-30167.25194	8.96761610984856	119.333651033184	-3.74	3.1719e-06	0.00043243
Cluster-30167.29973	322.885260601721	873.761857398324	-1.4368	3.1684e-06	0.00043243
Cluster-30167.38880	42.7426468357418	384.009656762277	-3.166	3.1711e-06	0.00043243
Cluster-30167.60910	2.47597385906099	55.3735435553904	-4.5037	3.164e-06	0.00043243
Cluster-30167.45793	102.417111973508	493.499826610125	-2.2705	3.191e-06	0.00043452
Cluster-30167.35358	9795.43097910688	3221.97944702728	1.6044	3.1972e-06	0.00043484
Cluster-18927.0	25.585612699761	0	7.4704	3.214e-06	0.00043661
Cluster-30167.13745	43.7767751599828	1.91317291556851	4.5532	3.2764e-06	0.00044403
Cluster-30167.38696	2626.59356689478	736.591188544964	1.835	3.2751e-06	0.00044403
Cluster-30167.50484	379.295862193341	115.961542972426	1.7124	3.2875e-06	0.00044471
Cluster-30167.50638	9.38225182979639	165.819559201209	-4.1481	3.2891e-06	0.00044471
Cluster-30167.44597	8.76019421041731	128.637182320644	-3.8735	3.3003e-06	0.00044569
Cluster-16746.0	23.7195402355842	0	7.3631	3.3371e-06	0.00045014
Cluster-30167.36339	287.028685086249	81.2201545342023	1.8262	3.3495e-06	0.00045127
Cluster-30167.29360	72.9331384457086	736.592960742234	-3.3376	3.3884e-06	0.00045599
Cluster-30167.39592	933.630139199029	285.330232614275	1.7112	3.4005e-06	0.00045654
Cluster-30167.42210	45.9295603393626	334.817520639951	-2.8667	3.3986e-06	0.00045654
Cluster-18539.0	24.9450130612335	0	7.4357	3.4088e-06	0.0004566
Cluster-30167.12349	1129.44635140288	141.121385124945	3.0045	3.4089e-06	0.0004566
Cluster-30167.36136	1841.90838131013	388.6140090883	2.2465	3.4184e-06	0.00045733
Cluster-30167.19836	0	32.8881962355413	-7.2072	3.4257e-06	0.00045777
Cluster-30167.41505	78.347713673082	402.751714553823	-2.3636	3.4403e-06	0.0004592
Cluster-30167.25321	0	50.0751913837907	-7.8135	3.4586e-06	0.0004611
Cluster-30167.36909	151.782705232602	36.7680897575792	2.0496	3.4887e-06	0.00046403
Cluster-30167.39783	1768.21780759981	5228.64110175301	-1.5643	3.4858e-06	0.00046403
Cluster-30167.48518	0	36.2891162460316	-7.35	3.4948e-06	0.00046431
Cluster-30167.32096	8.45431523932181	86.4501254626513	-3.356	3.5044e-06	0.00046504
Cluster-30167.40277	324.637715142905	1963.52724987819	-2.5967	3.516e-06	0.00046604
Cluster-30167.42923	53.343469144744	337.231698238383	-2.6586	3.5255e-06	0.00046677
Cluster-30167.23012	129.927488598842	30.2029235228338	2.1048	3.5369e-06	0.00046773
Cluster-30167.40801	14325.243720384	3550.00773755946	2.0128	3.5427e-06	0.00046796
Cluster-30167.35011	0	32.3569855387531	-7.1842	3.5544e-06	0.00046897
Cluster-30167.38091	955.777786359939	271.009509123884	1.8205	3.5735e-06	0.00047094
Cluster-30167.21074	358.092254924014	61.4208239877889	2.5513	3.6225e-06	0.00047686
Cluster-30167.27498	1099.00352038006	333.871187725757	1.7205	3.64e-06	0.00047861
Cluster-30167.23845	497.680903756705	116.705856115235	2.0971	3.6486e-06	0.00047918
Cluster-30167.40015	38318.0754811081	8915.90550616685	2.1036	3.6576e-06	0.00047982
Cluster-30167.44280	2091.97463952187	705.645379541058	1.5686	3.6656e-06	0.00048032
Cluster-30167.5544	177.438765623349	38.9847740340577	2.1962	3.7082e-06	0.00048534
Cluster-30167.36716	8504.63226770477	2266.20807349749	1.9083	3.7176e-06	0.00048602
Cluster-30167.41378	7264.13203793767	1607.59140895625	2.1763	3.7248e-06	0.00048641
Cluster-30167.37827	13317.0386902219	2429.23446356842	2.455	3.7303e-06	0.00048658
Cluster-30167.33243	4579.00074655557	1421.34676414447	1.6882	3.7382e-06	0.00048705
Cluster-30167.10400	521.086814196166	80.191191719438	2.707	3.7488e-06	0.00048733
Cluster-30167.13285	0	34.3908639408222	-7.2727	3.7488e-06	0.00048733
Cluster-30167.39232	621.472046672648	1876.71839052597	-1.5947	3.7935e-06	0.00049147
Cluster-30167.40853	69156.1146932955	19924.1136734179	1.7954	3.7912e-06	0.00049147
Cluster-30167.64561	7.89920029523039	90.4735757866053	-3.5109	3.7857e-06	0.00049147
Cluster-30167.37833	0	30.6294026503958	-7.1048	3.8142e-06	0.00049255
Cluster-30167.51793	24.3633291259417	193.703075459321	-2.9941	3.8148e-06	0.00049255
Cluster-30167.59335	0	30.6191081327638	-7.1044	3.8145e-06	0.00049255
Cluster-30167.61310	4.76460862127703	57.5430926266011	-3.5862	3.83e-06	0.00049396
Cluster-30167.17553	856.290516860993	224.634376717934	1.9332	3.8578e-06	0.00049698
Cluster-30167.49898	84.8628360572005	339.800871020965	-2.0035	3.8646e-06	0.0004973
Cluster-30167.17165	4.25130775075028	73.4321014489738	-4.0884	3.88e-06	0.00049817
Cluster-30167.23922	10.8616979547031	101.699243465254	-3.2284	3.88e-06	0.00049817
Cluster-30167.16524	516.961369821286	54.7406981879423	3.2413	3.8994e-06	0.00049868
Cluster-30167.17512	610.928652769566	149.001818608924	2.0391	3.8936e-06	0.00049868
Cluster-30167.38963	192.703789831691	1029.55387155757	-2.4179	3.9145e-06	0.00049868
Cluster-30167.40653	39.9665717264202	209.671959454098	-2.396	3.9031e-06	0.00049868
Cluster-30167.52235	32.8933459343013	292.702125601508	-3.159	3.9086e-06	0.00049868
Cluster-30167.65575	21.4591229329606	131.419978008775	-2.6104	3.896e-06	0.00049868
Cluster-32150.0	157.648700617276	20.2239917699797	2.983	3.9135e-06	0.00049868
Cluster-30167.20050	3000.3464022704	559.715011330112	2.4234	3.9206e-06	0.00049891
Cluster-30167.15857	0	41.5119451024342	-7.5437	3.9394e-06	0.00050075
Cluster-30167.50569	271.988808643754	42.0387869052403	2.7048	3.9585e-06	0.00050261
Cluster-30167.34237	8375.59351640499	2620.32960431333	1.6767	3.9913e-06	0.0005051
Cluster-30167.36224	20.1889552547919	212.877046967187	-3.4039	3.9858e-06	0.0005051
Cluster-30167.38482	15469.1588098881	4997.92751645355	1.6301	3.9902e-06	0.0005051
Cluster-30167.14350	149.766377709877	23.5204579463412	2.687	4.0078e-06	0.00050664
Cluster-30167.36829	5916.79948155121	1480.90771479445	1.9988	4.0147e-06	0.00050695
Cluster-30167.13366	250.77479972234	25.2309134912073	3.3311	4.038e-06	0.00050933
Cluster-30167.44776	0	37.7607227826204	-7.4072	4.0498e-06	0.00051025
Cluster-21140.0	35.9164919964369	0.31936320940802	7.0019	4.0674e-06	0.0005119
Cluster-30167.39808	87.0704238502985	630.642490793986	-2.8586	4.1135e-06	0.00051714
Cluster-30167.58501	29.5860360091233	183.040712416716	-2.6322	4.127e-06	0.00051827
Cluster-37482.0	144.453224564158	15.5145131808835	3.2346	4.1319e-06	0.00051832
Cluster-30167.44569	1148.44456822515	292.837771758715	1.9734	4.1384e-06	0.00051857
Cluster-30167.42444	17.6575707081941	152.764972234993	-3.1136	4.1766e-06	0.00052278
Cluster-30167.48449	3.16301721246049	83.8772372891289	-4.7193	4.2087e-06	0.00052623
Cluster-30167.58027	3058.01707097097	722.271588382823	2.0829	4.2268e-06	0.00052791
Cluster-30167.37311	1432.15395404285	450.462247417372	1.6693	4.2448e-06	0.00052958
Cluster-30167.26931	206.438896922709	47.3240363704766	2.1211	4.2518e-06	0.00052988
Cluster-30167.36797	46.6315403022511	379.146136849976	-3.0238	4.2657e-06	0.00053103
Cluster-30167.20636	364.704085517444	100.299966725572	1.862	4.275e-06	0.00053121
Cluster-30167.52123	0.832568376679785	55.6885138348867	-6.0995	4.2763e-06	0.00053121
Cluster-30167.43185	184.712503677462	654.734566848526	-1.8258	4.2872e-06	0.00053198
Cluster-30167.41212	362.874372460859	1097.26382526488	-1.5969	4.3018e-06	0.00053322
Cluster-30167.37375	15822.0109101496	3983.75729852494	1.9899	4.3208e-06	0.00053454
Cluster-30167.42689	2172.17054020257	517.962727011489	2.0694	4.3218e-06	0.00053454
Cluster-46010.0	0	41.2866191407465	-7.5356	4.3277e-06	0.00053469
Cluster-36937.0	275.406007234387	47.7650047934342	2.5372	4.3392e-06	0.00053554
Cluster-30167.13803	51.5787506941116	5.23323446807363	3.3064	4.3807e-06	0.00053949
Cluster-30167.3818	1.87235057387615	87.7801041953588	-5.5027	4.3793e-06	0.00053949
Cluster-30167.60251	0	37.2471503272362	-7.3875	4.3874e-06	0.00053973
Cluster-30167.29447	38.5603463865006	167.910071218007	-2.1254	4.401e-06	0.00054026
Cluster-30167.51577	0.416284188339893	46.3156385550467	-6.7401	4.3968e-06	0.00054026
Cluster-30167.57958	807.422161656391	278.444083418274	1.5373	4.4163e-06	0.00054155
Cluster-30167.38720	10938.4745489356	3789.80764845407	1.5293	4.4287e-06	0.00054249
Cluster-30167.45474	1644.94060524135	341.599928075456	2.2695	4.4375e-06	0.00054299
Cluster-30167.39873	1953.85873525556	6252.51391888001	-1.6782	4.4686e-06	0.00054621
Cluster-30167.15764	0	41.7269765464899	-7.5512	4.4788e-06	0.00054666
Cluster-30167.36864	67.9767530022686	365.437017601851	-2.4257	4.4818e-06	0.00054666
Cluster-18135.0	23.0810052232782	0	7.3231	4.4929e-06	0.00054743
Cluster-30167.49512	50.6109569713396	485.225277260658	-3.2628	4.5457e-06	0.00055314
Cluster-30167.55778	2.92737785343678	72.6519138673348	-4.6579	4.5494e-06	0.00055314
Cluster-30167.11736	241.706044968855	61.4870710816021	1.9722	4.5658e-06	0.00055454
Cluster-30167.16569	0	33.6419041689335	-7.2409	4.571e-06	0.00055454
Cluster-30167.38862	1175.6124692289	306.498328139836	1.9415	4.5754e-06	0.00055454
Cluster-30167.44559	3.57930140080038	68.9524528455159	-4.2616	4.5963e-06	0.00055599
Cluster-30167.54181	710.303298544963	157.764688861994	2.1744	4.5971e-06	0.00055599
Cluster-30167.46450	12441.198165908	3097.10175962323	2.0063	4.6109e-06	0.00055707
Cluster-30167.25416	4147.42146800414	1315.43065580433	1.6572	4.6327e-06	0.00055912
Cluster-30167.41404	89.1722271955277	397.473941855873	-2.1568	4.6384e-06	0.00055922
Cluster-30167.25801	0	35.7489976206435	-7.3283	4.6467e-06	0.00055963
Cluster-30167.33423	29.0725270596818	169.104379281573	-2.5389	4.6708e-06	0.00056194
Cluster-30167.25721	13.2822611262272	157.016688339757	-3.5559	4.6918e-06	0.00056388
Cluster-30167.42105	3581.07539470217	1021.83230221366	1.8099	4.7134e-06	0.00056588
Cluster-30167.43221	372.521620316868	1429.1916324507	-1.9402	4.7184e-06	0.00056589
Cluster-30167.26797	0.37447011477523	201.499978839676	-8.8585	4.7251e-06	0.0005661
Cluster-30167.49243	838.148377712717	249.081717019102	1.7525	4.7402e-06	0.00056731
Cluster-30167.22352	0.422978455868659	54.2298083529356	-6.9673	4.751e-06	0.00056802
Cluster-30167.34957	8.6400058677747	145.964762940597	-4.0859	4.7562e-06	0.00056805
Cluster-30167.13901	1840.80754184344	408.387359909641	2.1739	4.7681e-06	0.00056887
Cluster-30167.33559	985.565511874559	224.531931464789	2.1368	4.7785e-06	0.00056908
Cluster-30167.60774	27.305743982828	131.889721284343	-2.2768	4.7797e-06	0.00056908
Cluster-30167.30666	320.630181408184	101.724771339009	1.6594	4.7927e-06	0.00057003
Cluster-30167.36518	11759.3643077212	2126.3128219232	2.4677	4.7987e-06	0.00057015
Cluster-30167.43416	4570.68747170638	1106.7753520908	2.0467	4.8208e-06	0.00057159
Cluster-30167.9036	1.53969453266558	77.4050104229065	-5.6185	4.8196e-06	0.00057159
Cluster-30167.19022	0.845956911737319	58.2076211546928	-6.1561	4.8519e-06	0.00057468
Cluster-30167.8746	0	31.8786340191572	-7.1626	4.8736e-06	0.00057666
Cluster-30167.34537	0.74894022955046	66.5958050892854	-6.401	4.8836e-06	0.00057724
Cluster-30167.41229	2596.36235764012	826.476282140662	1.6516	4.8891e-06	0.0005773
Cluster-30167.28069	15.6951057985745	147.804076865098	-3.2435	4.897e-06	0.00057764
Cluster-30167.55224	12.5201404405339	122.303865627258	-3.2906	4.9223e-06	0.00058002
Cluster-30167.34850	9.73807953146271	131.478305372269	-3.745	4.9562e-06	0.00058342
Cluster-30167.27564	1902.08827422646	513.657994650089	1.89	4.9778e-06	0.00058417
Cluster-30167.39941	10.3134853570551	92.9741136268686	-3.1837	4.9773e-06	0.00058417
Cluster-30167.43315	1027.24300021562	360.311757706276	1.511	4.9702e-06	0.00058417
Cluster-30167.30190	3115.4736049915	928.628718481658	1.7469	4.9907e-06	0.00058451
Cluster-30167.37221	157.927594439342	529.983510833302	-1.7481	4.991e-06	0.00058451
Cluster-30167.31094	3.57930140080038	60.896755363047	-4.0809	5.0047e-06	0.00058552
Cluster-30167.71352	58.8344705718598	3.27888348197704	4.1532	5.0246e-06	0.00058725
Cluster-30167.50379	37.2678232006095	291.897820771076	-2.9696	5.0682e-06	0.00059175
Cluster-30167.14571	261.942992012951	66.7602081252106	1.9718	5.0841e-06	0.000593
Cluster-30167.39239	299.170450401405	1139.64417716749	-1.9302	5.0941e-06	0.00059356
Cluster-30167.48530	1819.67809377877	615.128694599435	1.5656	5.1352e-06	0.00059775
Cluster-30167.36881	1253.51154471061	305.82506929894	2.0372	5.1621e-06	0.00060009
Cluster-30167.54566	10.2931944755541	94.5269119035595	-3.1927	5.1658e-06	0.00060009
Cluster-30167.29569	10.604327324701	104.305688250435	-3.3048	5.1923e-06	0.00060255
Cluster-30167.36183	1048.68168567799	340.105828017503	1.6248	5.2161e-06	0.00060471
Cluster-30167.16231	0.416284188339893	49.1687409847851	-6.8258	5.2447e-06	0.0006074
Cluster-30167.39268	322.85331388459	915.00162654406	-1.503	5.2602e-06	0.00060858
Cluster-30167.23722	1064.96663668466	372.229758541238	1.5175	5.3471e-06	0.00061802
Cluster-30167.20046	1548.99098556712	300.433146205251	2.3676	5.3553e-06	0.00061834
Cluster-30167.62163	1.24885256501968	55.1394872808987	-5.4953	5.4323e-06	0.0006266
Cluster-30167.32738	121.866285887404	383.898629387489	-1.6563	5.4512e-06	0.00062751
Cluster-30167.33078	89.5719335969801	751.18321864165	-3.0685	5.4466e-06	0.00062751
Cluster-30167.40373	26256.0565061737	8756.66801679414	1.5842	5.4672e-06	0.00062873
Cluster-30167.16670	299.936893836468	42.8762931157403	2.8156	5.4871e-06	0.00063038
Cluster-30167.37621	6801.26382985994	2263.94878187829	1.5872	5.4949e-06	0.00063041
Cluster-44541.0	0.74894022955046	55.0761004232591	-6.1236	5.4983e-06	0.00063041
Cluster-30167.25359	1989.83993209618	466.628384096127	2.0937	5.5221e-06	0.00063187
Cluster-30167.37688	398.557897798313	1129.21160512427	-1.5027	5.517e-06	0.00063187
Cluster-30167.40022	9290.00054814078	2564.16365524667	1.8574	5.5705e-06	0.00063678
Cluster-30167.29071	13.5550849175082	172.62450568237	-3.6763	5.603e-06	0.00063985
Cluster-30167.55797	0	29.2945756368834	-7.0403	5.6368e-06	0.00064307
Cluster-30167.42748	8800.97077878017	2575.54490973966	1.773	5.6548e-06	0.00064448
Cluster-30167.52639	3.73152069160944	54.7718244652686	-3.8961	5.672e-06	0.00064581
Cluster-30167.18442	0	27.7496875288966	-6.959	5.7103e-06	0.00064952
Cluster-30167.37930	3391.39419160211	1056.08172411489	1.6837	5.7186e-06	0.00064982
Cluster-30167.21604	16.6579541161703	145.471601904681	-3.1304	5.7783e-06	0.0006553
Cluster-30167.43720	29.4319601710075	178.347407983497	-2.5975	5.773e-06	0.0006553
Cluster-30167.40086	136.232315595568	566.721912950029	-2.0577	5.8392e-06	0.00066155
Cluster-30167.57624	1161.19444232687	404.72026356302	1.5218	5.8513e-06	0.00066227
Cluster-30167.40773	816.484102169052	3528.07670095898	-2.1114	5.8697e-06	0.0006637
Cluster-30167.39405	10397.6978667955	4133.71597289716	1.3309	5.8812e-06	0.00066434
Cluster-30167.27355	1368.71929314374	453.091724633342	1.5961	5.9024e-06	0.00066608
Cluster-30167.23431	10.8464528723388	130.830271220979	-3.5814	5.9384e-06	0.00066883
Cluster-30167.39384	1284.87346761819	470.77356567799	1.4493	5.9382e-06	0.00066883
Cluster-30167.36778	2907.19201937409	875.051825485029	1.7329	5.9479e-06	0.00066925
Cluster-30167.28064	1789.42658038703	381.413411485453	2.2317	5.9824e-06	0.00066987
Cluster-30167.38698	10.2982402746908	140.417544978186	-3.7655	5.9723e-06	0.00066987
Cluster-30167.57917	0	38.8422910754093	-7.4477	5.9777e-06	0.00066987
Cluster-30167.59267	1.69191382347464	73.3788424679078	-5.4755	5.9808e-06	0.00066987
Cluster-30167.62428	131.007952953	11.6912292376455	3.5186	5.9827e-06	0.00066987
Cluster-30167.40331	3785.0067331067	1281.06691310294	1.5632	6.0155e-06	0.00067289
Cluster-30167.62946	38.441182275506	1.51579094799658	4.6467	6.032e-06	0.00067408
Cluster-30167.58409	3254.58733956527	939.188429970478	1.7937	6.0827e-06	0.00067908
Cluster-30167.15792	657.571156602594	162.77104413829	2.0178	6.0916e-06	0.00067941
Cluster-30167.32291	1011.41228681991	344.686594331671	1.5544	6.1023e-06	0.00067943
Cluster-30167.56942	2.01787559715644	52.9953199787375	-4.7183	6.1037e-06	0.00067943
Cluster-30167.29770	3.65458681200888	74.3440426570883	-4.3528	6.1561e-06	0.00068435
Cluster-30167.4614	286.944875476	33.7381276134335	3.09	6.1598e-06	0.00068435
Cluster-30167.38249	8096.01376993256	2469.66094388665	1.7131	6.1782e-06	0.00068573
Cluster-30167.13453	57.9785297468032	3.82935217201663	3.9824	6.1846e-06	0.00068577
Cluster-30167.38822	4412.29275125535	996.093591810427	2.1478	6.1919e-06	0.00068592
Cluster-30167.37602	8154.28164767239	2259.02581362449	1.8521	6.2043e-06	0.00068664
Cluster-30167.34901	1813.63603946013	649.237036018485	1.4829	6.2129e-06	0.00068667
Cluster-30167.35645	1302.06663120986	356.530867805957	1.8705	6.2166e-06	0.00068667
Cluster-30167.29769	2.41407698291003	55.9136621807785	-4.5343	6.2245e-06	0.00068688
Cluster-30167.35578	4311.41362518269	919.037028695727	2.2306	6.2592e-06	0.00069005
Cluster-30167.47160	823.503486508338	140.35121432584	2.5569	6.3003e-06	0.00069391
Cluster-30167.41090	7301.18046615742	2582.60938927364	1.4995	6.3077e-06	0.00069406
Cluster-30167.12592	121.097994776965	20.1531500945293	2.5957	6.3516e-06	0.00069822
Cluster-30167.46868	267.237072005745	817.195085684673	-1.6133	6.3602e-06	0.0006985
Cluster-30167.24357	0.416284188339893	40.3525802395594	-6.5404	6.3932e-06	0.00069944
Cluster-30167.38543	3940.92406312227	1412.57121617417	1.4805	6.3896e-06	0.00069944
Cluster-30167.43959	5776.53331740475	1135.00589358141	2.3481	6.385e-06	0.00069944
Cluster-30167.53026	17.2398461303768	205.786271938802	-3.5821	6.3765e-06	0.00069944
Cluster-30167.35512	1067.00296777628	285.97417560668	1.9018	6.4256e-06	0.00070231
Cluster-30167.40371	666.911377407979	2393.51621474563	-1.8438	6.4364e-06	0.00070283
Cluster-30167.8215	0	27.7083983643296	-6.9591	6.4774e-06	0.00070663
Cluster-30167.34480	1085.68040134381	397.059250953431	1.4522	6.579e-06	0.00071703
Cluster-30167.46505	898.6342126709	332.177470695246	1.437	6.5876e-06	0.00071728
Cluster-38606.0	0.845956911737319	59.1425261853845	-6.1781	6.6565e-06	0.0007241
Cluster-30167.36025	302.875177859974	982.081327422615	-1.6973	6.6988e-06	0.00072732
Cluster-30167.60001	0.416284188339893	46.4391172196115	-6.744	6.6973e-06	0.00072732
Cluster-30167.33413	541.059396741787	204.335713287947	1.4043	6.7054e-06	0.00072734
Cluster-30167.37532	16.6646483836991	172.556725894819	-3.3755	6.7281e-06	0.00072912
Cluster-30167.47404	0	36.3581715285761	-7.3525	6.7773e-06	0.00073376
Cluster-30167.40155	300.863797323363	1298.23166540542	-2.1098	6.8169e-06	0.00073666
Cluster-30167.41075	2.66310487699127	59.8328918334191	-4.4515	6.8163e-06	0.00073666
Cluster-30167.55839	823.011716120868	227.112361514232	1.8602	6.8241e-06	0.00073674
Cluster-30167.35778	1509.12201927191	456.568678856942	1.7259	6.8345e-06	0.00073717
Cluster-30167.44602	73.935528131733	267.223893487542	-1.8536	6.8687e-06	0.00074016
Cluster-17803.0	24.451794993293	0	7.4071	6.877e-06	0.00074036
Cluster-30167.31988	0.416284188339893	49.2807717055012	-6.8295	6.9142e-06	0.00074297
Cluster-30167.40928	89.0938529264498	401.573446929289	-2.1733	6.9118e-06	0.00074297
Cluster-30167.43092	26.9128395338586	157.261661123832	-2.5509	6.9292e-06	0.00074388
Cluster-30167.44744	16.4020238756456	129.538297576862	-2.9812	6.9564e-06	0.00074611
Cluster-30167.36927	3569.63709348535	723.9474244475	2.3027	6.9807e-06	0.00074751
Cluster-30167.39217	1.24885256501968	76.8971619394466	-5.9706	6.9826e-06	0.00074751
Cluster-39127.0	309.951709460809	70.1005494667926	2.1515	7.0373e-06	0.00075267
Cluster-30167.24286	2609.33989761494	517.123204744845	2.3363	7.1194e-06	0.0007586
Cluster-30167.36521	4392.62069657069	1735.91612021862	1.3397	7.1265e-06	0.0007586
Cluster-30167.38115	4599.59916130501	1056.98782978103	2.1222	7.1434e-06	0.0007586
Cluster-30167.48729	549.564984544272	128.242323331546	2.1037	7.107e-06	0.0007586
Cluster-30167.50004	0	29.3416552951317	-7.0433	7.1457e-06	0.0007586
Cluster-30167.56252	102.534927217054	16.8742666125522	2.6177	7.145e-06	0.0007586
Cluster-30167.57081	2.81532416780033	60.6153972422291	-4.4291	7.118e-06	0.0007586
Cluster-36920.0	68.4652337439475	4.53580283136455	3.9809	7.1043e-06	0.0007586
Cluster-30167.14500	1196.22793640653	144.044520060771	3.0576	7.178e-06	0.00076133
Cluster-30167.16800	394.365228022836	103.947999731512	1.9247	7.1975e-06	0.00076269
Cluster-30167.37001	6276.24823513178	1998.89576641752	1.651	7.2116e-06	0.00076348
Cluster-30167.16068	0	43.9180458911035	-7.6245	7.2281e-06	0.00076452
Cluster-30167.20439	1.24885256501968	44.8356349877706	-5.1963	7.2612e-06	0.0007659
Cluster-30167.31116	1526.85352968574	272.920777077348	2.486	7.2606e-06	0.0007659
Cluster-30167.45315	20390.3332350877	4631.98600438419	2.1383	7.2557e-06	0.0007659
Cluster-30167.18777	105.945424249164	20.0721805425052	2.4135	7.3304e-06	0.00077249
Cluster-30167.20819	15.0145486337891	183.950767112623	-3.6177	7.356e-06	0.00077269
Cluster-30167.34601	11149.2492686299	2304.59585161499	2.2746	7.3593e-06	0.00077269
Cluster-30167.51743	767.715782142749	260.465041965925	1.5612	7.3561e-06	0.00077269
Cluster-30167.62250	407.930058029836	109.768123237035	1.8988	7.3411e-06	0.00077269
Cluster-30167.34880	21.8656239959023	184.90987712355	-3.0824	7.3677e-06	0.00077287
Cluster-30167.17961	181.051437967833	51.0107074316966	1.8278	7.3825e-06	0.00077371
Cluster-30167.38661	3607.48072092551	1189.1823479589	1.6014	7.4051e-06	0.00077538
Cluster-30167.36672	12.9749417656543	134.644647235617	-3.3788	7.4729e-06	0.00078105
Cluster-45691.0	281.779116901917	76.182582422894	1.8887	7.472e-06	0.00078105
Cluster-30167.4072	0	30.1715846190444	-7.0836	7.4912e-06	0.00078224
Cluster-30167.49926	582.484707553784	127.302327295619	2.1986	7.5359e-06	0.00078619
Cluster-30167.37321	263.906090031246	904.387681676876	-1.778	7.5828e-06	0.00079037
Cluster-30167.38435	3.16301721246049	63.2740031292791	-4.3115	7.6469e-06	0.00079561
Cluster-30167.40184	74795.6444038108	20399.4191755467	1.8744	7.6432e-06	0.00079561
Cluster-30167.51281	0	44.1742554056873	-7.633	7.6845e-06	0.00079879
Cluster-30167.32914	0	30.5144876575767	-7.1001	7.7352e-06	0.00080333
Cluster-30167.38890	1271.66204188951	3791.86718321869	-1.5764	7.7681e-06	0.00080602
Cluster-30167.35258	83.531903419483	448.709540434716	-2.4267	7.7779e-06	0.00080608
Cluster-30167.39787	20583.1648792311	6821.4499030512	1.5934	7.7827e-06	0.00080608
Cluster-16777.0	22.4073504049362	0	7.2799	7.8175e-06	0.00080694
Cluster-30167.30927	938.14704850163	255.399905388365	1.8793	7.8248e-06	0.00080694
Cluster-30167.36813	1206.86765626788	436.103540787867	1.4695	7.8199e-06	0.00080694
Cluster-30167.43847	3173.61940306637	914.830464400514	1.7952	7.8262e-06	0.00080694
Cluster-30167.61336	353.429814888076	109.407015512167	1.6948	7.8239e-06	0.00080694
Cluster-30167.35466	125.90626672812	515.325616688581	-2.0337	7.897e-06	0.0008135
Cluster-30167.53373	0	26.9386163943615	-6.9181	7.9255e-06	0.00081506
Cluster-30167.60255	775.514161139151	219.721780954262	1.822	7.9263e-06	0.00081506
Cluster-30167.43568	2691.95270002321	902.559689175859	1.5771	7.9643e-06	0.00081823
Cluster-30167.24751	3.78651522131696	81.9587402055098	-4.4044	7.9835e-06	0.00081947
Cluster-30167.27020	249.948193691491	60.303523861299	2.0584	8.0191e-06	0.00082239
Cluster-30167.39178	67729.4670584595	17685.5200094609	1.9373	8.0438e-06	0.00082419
Cluster-30167.52239	0.416284188339893	49.9107678115132	-6.8479	8.0635e-06	0.00082547
Cluster-30167.36171	18.9246495284933	197.886845135476	-3.3829	8.072e-06	0.0008256
Cluster-30167.34770	33.7054153505655	273.747898688535	-3.0239	8.1186e-06	0.00082776
Cluster-30167.39678	73025.3356331115	21468.7764527832	1.7662	8.122e-06	0.00082776
Cluster-30167.41522	570.644193149354	1932.3033959754	-1.7599	8.1218e-06	0.00082776
Cluster-53119.0	57.8676006867753	4.13842086379263	3.8687	8.1167e-06	0.00082776
Cluster-30167.55432	64.4296906285493	235.629979161674	-1.8706	8.1313e-06	0.00082797
Cluster-30167.50716	0	39.6580548244285	-7.4778	8.1681e-06	0.00083098
Cluster-30167.46631	54.310862872612	324.55930586902	-2.5827	8.2453e-06	0.00083809
Cluster-30167.40490	3697.77845812114	1274.94683539867	1.5366	8.2685e-06	0.00083901
Cluster-30167.44082	2174.8274425835	676.370061897426	1.6858	8.2689e-06	0.00083901
Cluster-30167.42511	9726.97236697506	2966.2544553947	1.7136	8.3843e-06	0.00084995
Cluster-30167.36770	1719.99378057856	718.413633863965	1.2593	8.3995e-06	0.00085074
Cluster-30167.21857	327.301543069662	67.1263972936993	2.2927	8.4119e-06	0.00085125
Cluster-30167.22638	0	27.3183045735101	-6.9395	8.4204e-06	0.00085136
Cluster-30167.36669	3.76664049764533	107.720840357576	-4.8557	8.4414e-06	0.00085273
Cluster-30167.10474	593.945617684149	59.359867981451	3.3306	8.5018e-06	0.00085808
Cluster-30167.18732	164.341271287887	35.5274776075829	2.211	8.5103e-06	0.00085818
Cluster-30167.55605	883.072122584045	208.419814388599	2.0858	8.5315e-06	0.0008589
Cluster-30167.61970	601.730726537849	169.365849942028	1.8312	8.5325e-06	0.0008589
Cluster-30167.50701	1.53969453266558	47.3325444952027	-4.9037	8.547e-06	0.00085961
Cluster-30167.56300	120.192598319209	13.6382364999703	3.1661	8.5572e-06	0.00085988
Cluster-30167.29737	44.5855476394628	212.188602842027	-2.253	8.6005e-06	0.00086272
Cluster-30167.40341	242.336438033162	852.467625773088	-1.815	8.5949e-06	0.00086272
Cluster-30167.23932	17.5973223004352	147.924028729256	-3.071	8.6277e-06	0.00086394
Cluster-30167.4171	456.959291025037	91.3198158094865	2.329	8.6229e-06	0.00086394
Cluster-30167.47944	66.8316113869645	335.866576066381	-2.3287	8.6393e-06	0.00086434
Cluster-30167.26317	2375.48474125903	659.673048741117	1.8494	8.6579e-06	0.0008647
Cluster-30167.41224	19346.598577869	3697.1632483481	2.3878	8.6504e-06	0.0008647
Cluster-30167.36956	89.274497755766	333.860032467326	-1.9044	8.6714e-06	0.00086529
Cluster-30167.3675	0	28.829702591595	-7.0178	8.6896e-06	0.00086635
Cluster-30167.39105	280.77124022407	54.0599275690936	2.3775	8.6982e-06	0.00086645
Cluster-30167.44773	138.671205416332	593.159123444531	-2.0975	8.7381e-06	0.00086967
Cluster-30167.39245	16602.9216944678	5124.70362130939	1.696	8.7467e-06	0.00086978
Cluster-30167.38881	7611.88071065751	1754.95793195542	2.1172	8.7613e-06	0.00087048
Cluster-19072.0	21.8185560442863	0	7.2437	8.7986e-06	0.00087342
Cluster-30167.44425	28.1586032410088	200.654286811829	-2.8394	8.8253e-06	0.00087531
Cluster-30167.43431	662.839466013057	227.02685292759	1.5476	8.8379e-06	0.00087581
Cluster-30167.44337	10.3084395579184	133.387783433249	-3.7017	8.8947e-06	0.00088067
Cluster-30167.40131	197941.875252624	51866.0762467626	1.9322	8.9026e-06	0.0008807
Cluster-30167.36911	153.210261848596	539.135575150142	-1.817	8.9804e-06	0.00088763
Cluster-30167.44941	119.388663559951	406.266710289803	-1.7678	8.9971e-06	0.00088845
Cluster-46375.0	0	29.8007488214763	-7.066	9.0042e-06	0.00088845
Cluster-30167.1048	135.43701588218	26.5356770959236	2.3581	9.0208e-06	0.00088932
Cluster-30167.39996	31574.4615511594	11346.5278665405	1.4765	9.0773e-06	0.00089412
Cluster-30167.34463	35.1696163931079	148.164997412556	-2.0735	9.1256e-06	0.00089811
Cluster-30167.47780	1177.15806216841	294.3305337755	2.0018	9.1353e-06	0.0008983
Cluster-30167.38771	5754.56496804118	1706.01953980535	1.7545	9.1574e-06	0.00089837
Cluster-30167.51220	7.82412296293657	84.7828675440345	-3.4491	9.1596e-06	0.00089837
Cluster-49703.0	0	27.0812975051582	-6.927	9.1592e-06	0.00089837
Cluster-30167.21823	0	34.3244707423029	-7.2697	9.1743e-06	0.00089905
Cluster-30167.32329	37.7978095429779	146.658392128256	-1.9556	9.2209e-06	0.00089987
Cluster-30167.33076	38.1337625209726	211.529763275193	-2.4724	9.2113e-06	0.00089987
Cluster-30167.35654	14.161897454523	115.545987829608	-3.0318	9.2065e-06	0.00089987
Cluster-30167.35665	1.16522441789035	64.4090175805447	-5.7588	9.222e-06	0.00089987
Cluster-30167.42269	3850.33523509236	996.432431701587	1.9508	9.1927e-06	0.00089987
Cluster-30167.55301	1225.37146003484	322.782734384726	1.9266	9.2316e-06	0.00090004
Cluster-30167.20113	1402.58784440805	519.432119815792	1.4339	9.2662e-06	0.00090188
Cluster-30167.43933	77.4493272467231	513.822998680502	-2.7298	9.2648e-06	0.00090188
Cluster-30167.31486	31.2913383676554	158.177297186535	-2.341	9.3126e-06	0.00090561
Cluster-30167.33958	1.67183102088834	61.6247928175548	-5.2334	9.3203e-06	0.00090561
Cluster-30167.37613	9101.19550929286	2333.43488012517	1.9639	9.3921e-06	0.00091181
Cluster-30167.45443	19.0151800220661	140.470161430948	-2.8877	9.4032e-06	0.00091212
Cluster-30167.18698	0	30.2363025186967	-7.0869	9.5198e-06	0.00092265
Cluster-30167.40859	84.8588144897118	325.23743702665	-1.9383	9.5427e-06	0.00092409
Cluster-30167.24975	0	30.1539463776406	-7.083	9.5744e-06	0.00092588
Cluster-30167.43071	33.7474375030448	180.566178337454	-2.4254	9.5774e-06	0.00092588
Cluster-30167.38832	36742.9275445915	9366.3419854692	1.972	9.6102e-06	0.00092827
Cluster-30167.53107	2332.21247646268	637.401289316149	1.8724	9.6478e-06	0.00093111
Cluster-30167.51529	75.5491753710838	318.437526003704	-2.0776	9.7199e-06	0.00093729
Cluster-30167.51488	0	35.2120629519309	-7.3066	9.7956e-06	0.00094379
Cluster-30167.16610	6.70719880722498	85.2021695888832	-3.6596	9.887e-06	0.00095094
Cluster-30167.24533	1037.20935914952	168.687502182351	2.6237	9.8823e-06	0.00095094
Cluster-30167.40368	371.938806045912	1559.08964907694	-2.0681	9.8946e-06	0.00095094
Cluster-30167.33761	13866.5222974485	2922.10563628661	2.2467	9.9049e-06	0.00095113
Cluster-30167.35890	2550.29404567968	886.204319186741	1.5256	9.9442e-06	0.00095374
Cluster-54409.0	6287.23520603338	1705.6717604745	1.8825	9.9488e-06	0.00095374
Cluster-30167.42585	9.17668647767188	129.308645207019	-3.8285	9.962e-06	0.00095422
Cluster-30167.28547	2.93407212096555	52.3864903276592	-4.1869	1.0007e-05	0.00095774
Cluster-24369.0	24.2993676235693	0	7.3996	1.0033e-05	0.00095941
Cluster-30167.42784	29.9471175888409	139.673447961417	-2.2217	1.0098e-05	0.00096477
Cluster-30167.29640	0.416284188339893	38.7292735695349	-6.481	1.0169e-05	0.00096918
Cluster-30167.40202	1052.28155568826	370.818132717535	1.5058	1.0165e-05	0.00096918
Cluster-30167.58910	0	35.5503954447555	-7.3203	1.0158e-05	0.00096918
Cluster-30167.36431	1136.0492473495	311.66812020325	1.8679	1.0219e-05	0.00097234
Cluster-30167.41386	4842.4564735017	934.490597001373	2.3741	1.0214e-05	0.00097234
Cluster-30167.38415	1057.14917724434	377.890205222864	1.4855	1.0245e-05	0.00097398
Cluster-30167.37129	1677.00273895741	498.519941119397	1.7514	1.0262e-05	0.00097478
Cluster-30167.31760	3723.14919402644	835.52263603939	2.1566	1.0297e-05	0.0009773
Cluster-30167.11784	141.407954527133	25.9000125650067	2.4593	1.0372e-05	0.00098279
Cluster-30167.28383	961.804166437342	378.467073978202	1.3464	1.0368e-05	0.00098279
Cluster-30167.28173	2851.21750204809	918.736956139997	1.6345	1.0393e-05	0.000984
Cluster-30167.41638	11627.8623240261	3151.19805064605	1.8838	1.0402e-05	0.00098402
Cluster-30167.43332	78.1755119736471	336.218664768611	-2.1064	1.045e-05	0.00098774
Cluster-30167.38245	13933.8336374172	4828.95604220467	1.5289	1.048e-05	0.00098899
Cluster-30167.39802	48783.7956013649	16810.927282541	1.537	1.0476e-05	0.00098899
Cluster-30167.54664	0	124.003060405686	-9.1199	1.051e-05	0.00099097
Cluster-30167.41827	123.648522125537	394.307102155804	-1.6742	1.0519e-05	0.00099103
Cluster-30167.41850	5095.88783633067	1727.94109004115	1.5606	1.0535e-05	0.00099172
Cluster-30167.36441	1616.25280519491	500.805767736529	1.6915	1.0585e-05	0.00099555
Cluster-30167.37530	2228.01219870329	955.755920072046	1.2208	1.0595e-05	0.00099575
Cluster-30167.56665	2.08142094169946	78.7648194015948	-5.2631	1.0641e-05	0.00099917
Cluster-30167.30275	70.9002258451025	415.516446249233	-2.5534	1.074e-05	0.0010077
Cluster-30167.41532	1383.48470303662	430.213120102351	1.686	1.0765e-05	0.0010092
Cluster-30167.42766	2675.76016450869	1021.17404404208	1.3902	1.0798e-05	0.0010098
Cluster-30167.66611	13.7805249933044	100.155975109114	-2.8549	1.0781e-05	0.0010098
Cluster-37052.0	0	28.0260307278512	-6.9773	1.0798e-05	0.0010098
Cluster-30167.29155	454.831040955549	116.805472643296	1.9626	1.0836e-05	0.0010125
Cluster-30167.36898	961.219901324039	338.565590038173	1.5069	1.086e-05	0.0010139
Cluster-30167.29055	12.421475289955	90.6857675308398	-2.8682	1.0904e-05	0.0010172
Cluster-30167.68296	0	27.8112324466109	-6.9661	1.0916e-05	0.0010175
Cluster-30167.50314	12.0971619846652	120.226900692979	-3.3148	1.0939e-05	0.0010188
Cluster-30167.61888	85.7085848900231	16.4738783041007	2.3879	1.0971e-05	0.001021
Cluster-30167.51705	12.7624740670864	95.7733700942565	-2.9053	1.1027e-05	0.0010254
Cluster-30167.40243	9812.2887718913	3381.39640667577	1.5372	1.1125e-05	0.0010312
Cluster-30167.42305	206.647766502611	605.361079375702	-1.5519	1.1123e-05	0.0010312
Cluster-30167.47521	21.4676737477961	213.276213914543	-3.3144	1.1116e-05	0.0010312
Cluster-30167.68354	373.979336751734	106.21088797512	1.8199	1.1125e-05	0.0010312
Cluster-30167.27702	971.40137404075	199.171915456394	2.2888	1.116e-05	0.0010329
Cluster-30167.56899	0	40.6627577852701	-7.5135	1.1162e-05	0.0010329
Cluster-30167.40604	777.324997087916	227.28159976977	1.7763	1.1226e-05	0.001038
Cluster-30167.32983	140.643869609179	435.862812742542	-1.6324	1.1246e-05	0.001039
Cluster-30167.58800	0	29.5637417531245	-7.0544	1.1265e-05	0.00104
Cluster-30167.42917	453.005157550463	1409.98377872154	-1.6387	1.1358e-05	0.0010477
Cluster-30167.63102	112.193184798968	9.32324463160525	3.6256	1.1426e-05	0.0010531
Cluster-30167.38908	12605.2081464961	3994.15365732764	1.6582	1.1442e-05	0.0010537
Cluster-30167.41567	1584.17760258224	403.840818184489	1.9734	1.1455e-05	0.0010541
Cluster-30167.15465	26.84074337448	194.387905725965	-2.8568	1.1558e-05	0.0010626
Cluster-30167.32059	58.2853252645926	377.541101388045	-2.6945	1.1566e-05	0.0010626
Cluster-30167.30885	2.3304488357807	65.4304940664083	-4.7888	1.1581e-05	0.0010631
Cluster-30167.40842	10461.973554954	2152.56898283823	2.2813	1.1669e-05	0.0010703
Cluster-30167.47163	0	30.7631202855732	-7.1118	1.1683e-05	0.0010708
Cluster-30167.42472	12.0470051751797	112.306607119292	-3.2216	1.1713e-05	0.0010726
Cluster-30167.28317	814.642916320895	240.291924828084	1.7634	1.1763e-05	0.0010761
Cluster-30167.53034	0	28.3231851501477	-6.9923	1.1769e-05	0.0010761
Cluster-30167.51203	20.8276983460127	166.855069631574	-3.0104	1.1804e-05	0.0010784
Cluster-30167.19879	157.026119155114	27.9679475019098	2.5047	1.1829e-05	0.0010795
Cluster-43074.0	0	40.2933085767341	-7.5003	1.1835e-05	0.0010795
Cluster-30167.40102	779.444027491634	294.314800496201	1.4065	1.1874e-05	0.0010814
Cluster-30167.68950	268.163367418821	78.0703625946755	1.7829	1.1874e-05	0.0010814
Cluster-30167.31447	63.9839566700543	276.497483434983	-2.1148	1.1886e-05	0.0010816
Cluster-30167.49981	38.3679614905189	179.162705406886	-2.2254	1.1899e-05	0.0010819
Cluster-30167.43871	45.5349070280405	224.38503901546	-2.3023	1.1979e-05	0.0010883
Cluster-30167.31517	0	31.5990067442256	-7.1505	1.1993e-05	0.0010886
Cluster-30167.38816	1623.92765587863	587.592307668708	1.4675	1.2011e-05	0.0010886
Cluster-30167.42718	360.188720160156	964.030799204052	-1.4209	1.2008e-05	0.0010886
Cluster-30167.36694	327.360453062842	1199.88601424573	-1.8744	1.2071e-05	0.0010932
Cluster-30167.37228	177.549070446633	746.103484434442	-2.0718	1.2092e-05	0.0010943
Cluster-30167.27743	1.22042702651255	53.1322215705904	-5.4549	1.2175e-05	0.0011
Cluster-30167.52957	4.20279940965685	97.5446374708463	-4.5139	1.2165e-05	0.0011
Cluster-30167.10385	111.515940733892	6.7713452972207	4.0858	1.225e-05	0.0011022
Cluster-30167.23180	0	28.5322594594636	-7.0033	1.224e-05	0.0011022
Cluster-30167.26511	0	559.493897461642	-11.293	1.2218e-05	0.0011022
Cluster-30167.42749	3839.95464588894	1186.24892691772	1.6952	1.222e-05	0.0011022
Cluster-30167.61328	114.015177775438	11.6470448262378	3.3192	1.2257e-05	0.0011022
Cluster-30415.0	142.854522806228	18.0047009564954	3.0076	1.2254e-05	0.0011022
Cluster-30167.53570	0	28.3938601845397	-6.9962	1.2311e-05	0.0011062
Cluster-23280.0	49.5110267603449	0.638726418816041	6.4641	1.237e-05	0.0011106
Cluster-30167.12415	0	25.4463652754891	-6.8364	1.251e-05	0.0011223
Cluster-30167.14716	1509.08194518876	342.49007127507	2.1413	1.2523e-05	0.0011226
Cluster-30167.37257	7263.29382639544	1903.34657861768	1.9324	1.2532e-05	0.0011226
Cluster-37687.3	80.6275895415478	15.2508488484889	2.4029	1.2557e-05	0.0011239
Cluster-30167.67967	95.3900214233862	17.8970741404286	2.4276	1.2605e-05	0.0011273
Cluster-30167.45356	2.08142094169946	69.0845507288458	-5.0751	1.2664e-05	0.0011318
Cluster-30167.38649	5582.15281773318	1192.34167775525	2.2276	1.2689e-05	0.001133
Cluster-30167.45363	46.5331836245474	267.581413952284	-2.5253	1.2747e-05	0.0011374
Cluster-30167.42255	1235.44413480491	416.051118161788	1.5716	1.2862e-05	0.0011467
Cluster-30167.36733	972.931873229794	274.08556414112	1.8296	1.3058e-05	0.0011633
Cluster-30167.28129	97.7092467442913	354.545292985693	-1.8612	1.3108e-05	0.0011669
Cluster-15964.0	24.7008228873743	0	7.422	1.3151e-05	0.0011688
Cluster-30167.54585	8.11496493058248	68.9084350751667	-3.0917	1.317e-05	0.0011688
Cluster-30167.56669	0	30.050768038505	-7.0778	1.3169e-05	0.0011688
Cluster-30167.60924	1.12341034432569	70.8415750340475	-5.9203	1.3165e-05	0.0011688
Cluster-30167.38058	8978.47791405718	2457.86206075854	1.8693	1.3185e-05	0.0011692
Cluster-30167.28002	195.008595094896	591.747913985471	-1.6024	1.3228e-05	0.0011721
Cluster-30167.32888	2.28863476221604	61.1229570158541	-4.7036	1.3254e-05	0.0011735
Cluster-21253.0	21.9839557912382	0	7.2552	1.3344e-05	0.0011778
Cluster-30167.30122	6.74736441239758	85.6125637051319	-3.6608	1.3315e-05	0.0011778
Cluster-30167.31275	212.872762677857	646.129866174666	-1.6026	1.3345e-05	0.0011778
Cluster-30167.39773	337.74314492839	97.379406815661	1.7991	1.3354e-05	0.0011778
Cluster-30167.41191	123.906100834453	347.973971464059	-1.4906	1.3332e-05	0.0011778
Cluster-30167.35762	1074.22024817	2634.49359970212	-1.2944	1.3397e-05	0.0011797
Cluster-30167.40018	2828.91908684877	883.985207402176	1.6787	1.3396e-05	0.0011797
Cluster-30167.21564	0.832568376679785	46.658363977783	-5.8435	1.3454e-05	0.0011839
Cluster-30167.51578	20.98970076222	130.04254176342	-2.6381	1.3473e-05	0.0011846
Cluster-30167.43770	74.8535812028488	396.558161101587	-2.4067	1.3534e-05	0.0011891
Cluster-30167.29595	0	26.3851413634423	-6.8898	1.3593e-05	0.0011933
Cluster-30167.47490	15.132880429125	124.891263632529	-3.035	1.361e-05	0.0011939
Cluster-30167.40894	374.969778292178	1292.64565863411	-1.7859	1.3675e-05	0.0011978
Cluster-30167.48872	1104.64065490428	232.416928019316	2.2515	1.3674e-05	0.0011978
Cluster-30167.33542	6520.8737395352	2179.13677260199	1.5816	1.3787e-05	0.0012062
Cluster-30167.39545	15.8186914719618	194.693911116719	-3.6238	1.3796e-05	0.0012062
Cluster-30167.4923	199.378550404851	58.395852729577	1.7748	1.3802e-05	0.0012062
Cluster-30167.53771	1470.12494393548	338.360380724081	2.1211	1.3832e-05	0.0012078
Cluster-30167.40482	2907.65181143129	983.90393339184	1.5639	1.3965e-05	0.0012185
Cluster-30167.38344	2334.28646805327	814.228656026867	1.5201	1.4022e-05	0.0012226
Cluster-30167.61028	0	26.0010602543821	-6.8684	1.4043e-05	0.0012235
Cluster-30167.48045	10.0209949210171	733.319934275696	-6.1973	1.4151e-05	0.001232
Cluster-30167.41986	1604.71118705868	545.374787598045	1.5579	1.4214e-05	0.0012349
Cluster-30167.43156	2262.44669097985	694.486286176302	1.7047	1.4217e-05	0.0012349
Cluster-30167.51329	31.5223480853718	254.805387892892	-3.0201	1.4208e-05	0.0012349
Cluster-30167.37007	21501.3981538191	5359.208658268	2.0045	1.423e-05	0.0012351
Cluster-21407.0	31.6152355151158	0.31936320940802	6.8169	1.4289e-05	0.0012393
Cluster-30167.40716	7232.35240080614	1968.35088159303	1.8778	1.4312e-05	0.0012404
Cluster-23872.0	20.9378954843424	0	7.1814	1.4334e-05	0.0012413
Cluster-30167.23707	0	33.697425430151	-7.2429	1.4393e-05	0.0012455
Cluster-37487.0	0	28.3570194969039	-6.9943	1.442e-05	0.0012469
Cluster-30167.63359	282.30683053915	84.5358787038152	1.7435	1.4454e-05	0.0012489
Cluster-30167.38109	2588.72176844468	750.031332353836	1.788	1.4468e-05	0.0012491
Cluster-16216.0	24.665911160253	0	7.4191	1.4503e-05	0.0012509
Cluster-30167.42192	580.386617303168	1627.59507502966	-1.488	1.4513e-05	0.0012509
Cluster-30167.53880	11.8682168931703	95.1410115887916	-3.0103	1.4521e-05	0.0012509
Cluster-30167.37618	3604.54472980017	815.323848422664	2.1452	1.4562e-05	0.0012525
Cluster-30167.43231	311.829188483919	1555.10293366883	-2.318	1.4558e-05	0.0012525
Cluster-30167.45196	279.360810272604	926.08161283307	-1.7297	1.4578e-05	0.001253
Cluster-30167.47026	2.51109366509689	62.100426706106	-4.6545	1.4697e-05	0.0012622
Cluster-30167.30506	2989.64181542655	801.581110016706	1.8999	1.4779e-05	0.0012684
Cluster-30167.40120	6579.8907156128	2612.05047183297	1.3331	1.4802e-05	0.0012694
Cluster-30167.36227	12.1438137784519	186.729255515829	-3.9373	1.483e-05	0.0012708
Cluster-30167.36443	1536.36213554011	625.93970477586	1.2957	1.4842e-05	0.0012709
Cluster-30167.27805	38.7075198781729	361.65972573907	-3.2258	1.4982e-05	0.0012819
Cluster-30167.37619	0	25.5051260404017	-6.8401	1.5105e-05	0.0012914
Cluster-30167.41281	72.9690744044779	438.130442148499	-2.5864	1.5207e-05	0.0012988
Cluster-30167.41572	1716.22160276485	471.267154053287	1.866	1.5225e-05	0.0012988
Cluster-30167.50506	7.01833165637185	86.0746080253366	-3.6284	1.5213e-05	0.0012988
Cluster-30167.24270	11.3197962166076	80.6301480618345	-2.8355	1.53e-05	0.0013042
Cluster-30167.8329	0	35.5398677643081	-7.3195	1.5321e-05	0.001305
Cluster-30167.37884	5.16081000703063	86.3381057166728	-4.0592	1.5348e-05	0.0013064
Cluster-30167.38718	13528.035254266	4537.61063002995	1.5761	1.538e-05	0.0013081
Cluster-30167.22170	9.57103131611873	120.15346345526	-3.6485	1.5415e-05	0.0013102
Cluster-30167.21245	772.262428782642	217.611503545877	1.8301	1.5458e-05	0.0013128
Cluster-30167.31263	8.5647204565662	83.3492551212982	-3.2897	1.5541e-05	0.0013189
Cluster-30167.11083	72.758879411046	11.8866584315955	2.6206	1.56e-05	0.0013216
Cluster-30167.34103	7396.17364631007	2032.8011589135	1.8636	1.5619e-05	0.0013216
Cluster-30167.46777	2.49770513003936	65.6278207473032	-4.7369	1.561e-05	0.0013216
Cluster-30167.51068	3.45385918010639	92.3379491727765	-4.7184	1.5608e-05	0.0013216
Cluster-30167.48376	1111.16674811017	299.445958003914	1.8937	1.5664e-05	0.0013245
Cluster-23103.0	34.3803024794701	0.638726418816041	5.9609	1.5709e-05	0.0013273
Cluster-30167.65993	0	32.8910359353625	-7.2081	1.5754e-05	0.0013301
Cluster-30167.22858	0.832568376679785	65.013854105585	-6.3179	1.5782e-05	0.0013315
Cluster-30167.23165	402.40620950182	144.944620996323	1.4747	1.585e-05	0.0013353
Cluster-30167.46426	602.535233628666	1623.00533917784	-1.4297	1.5838e-05	0.0013353
Cluster-30167.47604	4.43195258006647	54.8055477179858	-3.6309	1.5904e-05	0.0013388
Cluster-30167.53191	4.36171296799467	74.2882882330555	-4.0839	1.5924e-05	0.0013395
Cluster-30167.27281	57.575318329652	354.745777500879	-2.6241	1.5944e-05	0.0013402
Cluster-30167.39525	7877.61713869479	2010.33571561479	1.9706	1.5979e-05	0.0013422
Cluster-30167.30580	3558.26100552223	1054.17811687033	1.7555	1.6018e-05	0.0013444
Cluster-30167.36369	3525.73495778752	1179.07873348094	1.5808	1.6143e-05	0.0013539
Cluster-30167.37130	667.149967195006	2885.53292506894	-2.1128	1.6163e-05	0.0013546
Cluster-30167.35646	6919.51704875885	1989.66020976751	1.7985	1.6253e-05	0.0013612
Cluster-30167.31329	801.442019508593	212.1844596357	1.92	1.6266e-05	0.0013613
Cluster-30167.38872	9454.07009451543	2131.59634128234	2.1493	1.6349e-05	0.0013673
Cluster-30167.44474	10.4506676444146	153.205850100264	-3.8841	1.6383e-05	0.0013691
Cluster-30167.54079	182.638516215983	50.8812160853726	1.8431	1.6395e-05	0.0013691
Cluster-30167.20448	1822.57152009873	663.895721622462	1.4567	1.6442e-05	0.0013707
Cluster-30167.42880	396.859189313349	1038.597012551	-1.3881	1.645e-05	0.0013707
Cluster-30167.44669	0	32.6599860017504	-7.1979	1.6443e-05	0.0013707
Cluster-30167.48099	4246.56613971358	1761.00792188527	1.2701	1.6505e-05	0.0013743
Cluster-30167.31485	10.7011359279732	190.551796811461	-4.1515	1.6533e-05	0.0013756
Cluster-30167.40577	1083.20101399108	392.369996606392	1.4664	1.6555e-05	0.0013764
Cluster-30167.59952	3.82832929488162	98.2173758522145	-4.6594	1.6566e-05	0.0013764
Cluster-30167.40468	142.687498044803	438.48660564617	-1.6213	1.6587e-05	0.0013771
Cluster-30167.31934	0	26.5219208865187	-6.8974	1.6613e-05	0.0013783
Cluster-30167.35761	29.3187818597625	283.51290926439	-3.2775	1.6632e-05	0.0013788
Cluster-30167.43187	69.8298530892171	246.453192990746	-1.8217	1.6673e-05	0.0013812
Cluster-30167.33766	118.141875621153	347.305070542408	-1.5573	1.6695e-05	0.0013818
Cluster-30167.9710	300.860591908608	60.2700893184166	2.3274	1.6703e-05	0.0013818
Cluster-20380.0	27.9043214688762	0.31936320940802	6.634	1.6764e-05	0.0013829
Cluster-30167.32073	487.786066815155	111.311026799968	2.1367	1.6741e-05	0.0013829
Cluster-30167.40729	333.82739016073	932.89345259981	-1.4834	1.6766e-05	0.0013829
Cluster-30167.42099	5678.25293531989	1556.17549435993	1.8679	1.6765e-05	0.0013829
Cluster-30167.31419	5824.00305502079	1854.52508950506	1.6513	1.6854e-05	0.0013892
Cluster-30167.36155	1803.47705910007	722.254191928732	1.3206	1.6957e-05	0.0013954
Cluster-30167.37179	12315.991589463	3979.21447273319	1.6301	1.6965e-05	0.0013954
Cluster-30167.45993	1052.45182548128	354.800432156586	1.5701	1.6954e-05	0.0013954
Cluster-30167.35059	137.964495418175	452.007230058629	-1.7136	1.703e-05	0.0013963
Cluster-30167.35279	92.7181576526448	537.967451025834	-2.5369	1.702e-05	0.0013963
Cluster-30167.43596	2041.80165910571	540.556910120641	1.9185	1.7012e-05	0.0013963
Cluster-30167.50104	11.7078629453551	184.401639810954	-3.986	1.7037e-05	0.0013963
Cluster-3833.0	106.410216778598	17.6557852362039	2.6112	1.7006e-05	0.0013963
Cluster-30167.50505	8.44597250340098	95.3480553676487	-3.4973	1.7056e-05	0.0013969
Cluster-30167.36014	4392.03173690984	1565.98830509484	1.4882	1.7088e-05	0.0013978
Cluster-30167.55485	11.0823003102772	103.051597626131	-3.213	1.7093e-05	0.0013978
Cluster-30167.39560	182.715765859453	747.646833786653	-2.0338	1.7191e-05	0.0014049
Cluster-30167.48225	829.834060633475	100.646855414981	3.0484	1.7217e-05	0.001406
Cluster-41636.0	0	35.0972035061312	-7.3017	1.7231e-05	0.0014061
Cluster-30167.33552	810.976782939148	277.054523776554	1.5514	1.725e-05	0.0014064
Cluster-30167.49541	0	29.8478284797247	-7.0684	1.7259e-05	0.0014064
Cluster-19146.0	25.4428607704813	0	7.4657	1.7359e-05	0.0014136
Cluster-30167.40066	18705.3020346646	5850.00433822152	1.6771	1.7487e-05	0.001423
Cluster-30167.29066	255.11250871422	86.1056376829387	1.5683	1.7531e-05	0.0014253
Cluster-30167.44646	1035.82801155369	366.738805900772	1.4993	1.754e-05	0.0014253
Cluster-30167.37719	1389.22241748766	473.132201478852	1.5552	1.7601e-05	0.0014292
Cluster-30167.31802	858.167545564953	197.245963554965	2.1243	1.7644e-05	0.0014307
Cluster-30167.56116	206.438696134788	59.6011883967655	1.7944	1.7641e-05	0.0014307
Cluster-30167.40268	626.028302265813	2104.08055554074	-1.7491	1.7721e-05	0.0014359
Cluster-30167.24217	0	27.9655946640717	-6.9744	1.7749e-05	0.0014372
Cluster-30167.34719	734.103453428911	273.24538137228	1.4268	1.7803e-05	0.0014385
Cluster-30167.41714	218.191445848652	701.109554562892	-1.6841	1.7783e-05	0.0014385
Cluster-30167.43339	554.699049807038	204.495723393961	1.4407	1.7794e-05	0.0014385
Cluster-30167.36923	2.46258532400346	61.3171107148109	-4.6517	1.7891e-05	0.0014437
Cluster-30167.42507	3752.85691296652	1309.80712589371	1.5191	1.7892e-05	0.0014437
Cluster-30167.38498	7749.1878595745	2621.64226711201	1.5638	1.7943e-05	0.0014441
Cluster-30167.41539	71.0644848035206	443.708629982125	-2.6418	1.7927e-05	0.0014441
Cluster-30167.42853	196.348693912262	522.092560643612	-1.4116	1.7949e-05	0.0014441
Cluster-30167.52038	1.24885256501968	53.8221874147512	-5.4584	1.7925e-05	0.0014441
Cluster-30167.23811	1.25554683254844	44.5834295739623	-5.1867	1.7981e-05	0.0014457
Cluster-22348.1	20.83232798732	0	7.1761	1.8016e-05	0.0014465
Cluster-30167.20899	1499.94557732812	490.891209626473	1.6126	1.8007e-05	0.0014465
Cluster-30167.33799	0.416284188339893	43.8414692689912	-6.6608	1.8033e-05	0.0014468
Cluster-30167.26141	2652.13963909434	1186.41889314922	1.1606	1.8062e-05	0.0014481
Cluster-30167.24919	29.6690399195086	189.396338016515	-2.6693	1.8097e-05	0.001449
Cluster-30167.35609	508.566374154689	142.60147575033	1.8385	1.8091e-05	0.001449
Cluster-41909.0	38.4050382378221	1.44077853071229	4.8128	1.8148e-05	0.001452
Cluster-30167.42576	18094.4719668531	7439.79599352017	1.2823	1.8166e-05	0.0014525
Cluster-30167.35051	0.832568376679785	47.4530168188879	-5.8673	1.8217e-05	0.0014545
Cluster-30167.38928	5522.7772361171	2284.94101646781	1.2732	1.8215e-05	0.0014545
Cluster-30167.18125	6.04693252394055	69.2114910851834	-3.519	1.8344e-05	0.0014619
Cluster-30167.45650	245.374129581814	922.41860366975	-1.9114	1.8347e-05	0.0014619
Cluster-30167.51699	1248.5184233186	406.881982048476	1.619	1.8348e-05	0.0014619
Cluster-30167.40541	5796.35152873944	1787.10335919264	1.6979	1.8487e-05	0.001472
Cluster-30167.28823	94.5523068536093	337.536509130216	-1.8369	1.8515e-05	0.0014732
Cluster-30167.26916	36.1844780674959	173.452739171063	-2.2622	1.8537e-05	0.0014733
Cluster-30167.43528	291.054145475306	1030.19564282751	-1.8243	1.8555e-05	0.0014733
Cluster-30167.44451	6.90123217159869	104.976173913266	-3.9313	1.8555e-05	0.0014733
Cluster-15874.0	20.1952333644914	0	7.1323	1.8573e-05	0.0014737
Cluster-30167.32662	125.963725878953	31.5879476295132	2.0002	1.8595e-05	0.0014744
Cluster-30167.37752	3070.34551382303	1044.15811531474	1.5566	1.8641e-05	0.001477
Cluster-30167.41462	1273.92492722967	372.137465200596	1.7769	1.8656e-05	0.0014772
Cluster-30167.51872	4.03739966270494	88.2186642334588	-4.4517	1.8694e-05	0.0014792
Cluster-30167.53836	1147.57831472185	334.362875114532	1.7809	1.8749e-05	0.0014824
Cluster-30167.55351	0	26.4439021283548	-6.8932	1.876e-05	0.0014824
Cluster-30167.44727	7.89920029523039	73.3660525073089	-3.2087	1.882e-05	0.0014861
Cluster-30167.31312	1553.86525228826	337.073366454808	2.2066	1.8901e-05	0.0014905
Cluster-30167.33154	2210.43838814933	551.891281958202	2.003	1.8915e-05	0.0014905
Cluster-30167.39171	95.3396565349861	325.152463373851	-1.7704	1.8915e-05	0.0014905
Cluster-30167.47746	4789.65164210615	1642.89272578641	1.544	1.896e-05	0.001493
Cluster-30167.28981	104.380493429822	16.2150067054916	2.7059	1.9183e-05	0.001509
Cluster-30167.34718	2.80862990027156	69.420287659402	-4.6271	1.9189e-05	0.001509
Cluster-30167.13543	529.880395513192	163.472479875774	1.6996	1.9351e-05	0.0015207
Cluster-30167.29106	770.140374172756	219.086227517384	1.8163	1.9401e-05	0.0015236
Cluster-30167.28774	2393.80245440262	784.934616736949	1.6095	1.9434e-05	0.0015251
Cluster-30167.29290	1249.84223507809	528.150226151329	1.2432	1.9473e-05	0.0015271
Cluster-30167.17302	0	31.72549174967	-7.1561	1.9551e-05	0.0015322
Cluster-30253.0	107.861653522827	9.97226556805331	3.4714	1.9581e-05	0.0015335
Cluster-30167.29859	542.011521933372	185.265886368023	1.5514	1.9669e-05	0.0015394
Cluster-30167.11701	37.6190212609685	285.58794237439	-2.9258	1.9815e-05	0.0015469
Cluster-30167.30714	2526.02822888198	840.085818722056	1.589	1.9788e-05	0.0015469
Cluster-30167.37016	1079.01798891113	458.015431559169	1.2364	1.981e-05	0.0015469
Cluster-30167.45934	0.832568376679785	43.4799412038968	-5.7419	1.982e-05	0.0015469
Cluster-30167.13884	101.035599077482	18.4414746016895	2.4589	1.9981e-05	0.0015585
Cluster-30167.69494	0.416284188339893	46.0268146416804	-6.7308	2.01e-05	0.0015666
Cluster-30167.39932	2633.59693777503	916.078940060477	1.5242	2.0177e-05	0.0015695
Cluster-30167.48024	70.835955869855	246.24753580092	-1.7983	2.0177e-05	0.0015695
Cluster-30167.48453	1032.14698847029	397.611339395318	1.3774	2.0168e-05	0.0015695
Cluster-30167.16896	816.180816664308	158.728082121916	2.3661	2.0224e-05	0.0015715
Cluster-30167.47596	64.2963218297639	386.703748932352	-2.5902	2.0231e-05	0.0015715
Cluster-30167.19191	10.4238905742995	87.6451906481374	-3.0831	2.0283e-05	0.0015729
Cluster-30167.29994	76.5136721570717	437.553115216023	-2.5168	2.0289e-05	0.0015729
Cluster-30167.52958	5.27790949180379	55.6209006883937	-3.4045	2.0289e-05	0.0015729
Cluster-30167.31351	28.5895082749689	133.936267578234	-2.2294	2.0342e-05	0.0015759
Cluster-30167.20463	19.8627854021955	126.066702531979	-2.6696	2.0395e-05	0.0015789
Cluster-30167.37821	11.1391513872914	80.4757302973541	-2.8493	2.0409e-05	0.0015789
Cluster-30167.36632	38.0637309878155	166.369885286119	-2.1306	2.0464e-05	0.001581
Cluster-36232.0	172.032516968971	39.8249978756025	2.1195	2.0457e-05	0.001581
Cluster-30167.30614	2072.73064325353	628.241325805343	1.7232	2.0516e-05	0.001584
Cluster-30167.28541	0	26.6175223390671	-6.9027	2.0566e-05	0.0015868
Cluster-30167.41094	240.030409331325	894.40735842229	-1.8986	2.059e-05	0.0015876
Cluster-30167.32223	11.5004410459238	122.643184905241	-3.4217	2.0697e-05	0.0015948
Cluster-30167.29141	6.86776083395486	120.02379449314	-4.1291	2.0763e-05	0.0015971
Cluster-30167.29146	730.876175113135	195.597108474832	1.9049	2.0769e-05	0.0015971
Cluster-30167.36180	22.6131238359754	259.070193642828	-3.5218	2.0742e-05	0.0015971
Cluster-30167.37553	250.522991443265	772.438103358872	-1.6245	2.0818e-05	0.0015998
Cluster-30167.11911	129.58648982171	35.099212087115	1.886	2.0931e-05	0.0016041
Cluster-30167.17598	36.5926275988296	204.450735875228	-2.4852	2.0927e-05	0.0016041
Cluster-30167.43543	9.78514748307875	79.657604148882	-3.0321	2.0904e-05	0.0016041
Cluster-30167.49047	2324.62975028756	748.085202195754	1.6366	2.092e-05	0.0016041
Cluster-30167.41774	29974.9155365277	7316.064457477	2.0347	2.0992e-05	0.001607
Cluster-30167.54856	21.6096937553776	119.723091320962	-2.4697	2.0996e-05	0.001607
Cluster-21804.0	22.0312318217689	0	7.2555	2.1166e-05	0.0016092
Cluster-30167.32324	6.74757249131225	90.7364864966569	-3.7677	2.1194e-05	0.0016092
Cluster-30167.34640	8245.2943863106	2507.53661902299	1.7176	2.1142e-05	0.0016092
Cluster-30167.37378	29.3467912404402	1255.67180639092	-5.419	2.1147e-05	0.0016092
Cluster-30167.37998	109.238829087495	323.351356189665	-1.5654	2.1091e-05	0.0016092
Cluster-30167.39551	7.8239148840219	107.260582430277	-3.7682	2.1137e-05	0.0016092
Cluster-30167.40116	3651.15064998377	978.47399025924	1.9004	2.1068e-05	0.0016092
Cluster-30167.45636	103.269454679899	21.3612033927625	2.2777	2.1164e-05	0.0016092
Cluster-30167.48511	460.715014899744	173.375599603596	1.4116	2.1125e-05	0.0016092
Cluster-30167.53022	1.12341034432569	50.4241626511016	-5.425	2.1157e-05	0.0016092
Cluster-30167.63844	9.16144139530761	101.244031970908	-3.4641	2.1184e-05	0.0016092
Cluster-54665.0	207.322246345618	35.2100118851198	2.5681	2.105e-05	0.0016092
Cluster-30167.40337	1388.77546421965	509.919503244278	1.4465	2.1232e-05	0.0016111
Cluster-30167.45792	32.4097029128444	195.705948239718	-2.5967	2.127e-05	0.0016129
Cluster-28075.0	48.1756563973094	2.02502602048862	4.563	2.1333e-05	0.0016166
Cluster-30167.48734	35.8953849622026	200.25383198162	-2.4814	2.1421e-05	0.00162
Cluster-30167.55170	70.4416110314081	262.924197997481	-1.902	2.1408e-05	0.00162
Cluster-30167.59745	366.977050167535	71.3196968904054	2.371	2.142e-05	0.00162
Cluster-20985.0	25.5235077446953	0.31936320940802	6.5064	2.1457e-05	0.0016218
Cluster-30167.60297	0.832568376679785	66.5623259741211	-6.3509	2.148e-05	0.0016224
Cluster-30167.54930	5.0771818599013	89.1747912661037	-4.1227	2.1584e-05	0.0016292
Cluster-30167.34517	437.582529034389	1804.55808144089	-2.0444	2.1613e-05	0.0016303
Cluster-30167.35228	35.952343724171	215.802190483998	-2.5889	2.1717e-05	0.0016367
Cluster-30167.39157	49306.8136946837	9091.20344209177	2.4393	2.1726e-05	0.0016367
Cluster-30167.27258	49.5826063679335	202.908033964021	-2.0361	2.1856e-05	0.0016435
Cluster-30167.37674	514.849794516237	160.68195372119	1.6827	2.184e-05	0.0016435
Cluster-30167.50981	6.86776083395486	101.129516781963	-3.8822	2.186e-05	0.0016435
Cluster-30167.34841	5659.63410785996	1617.64273144174	1.8072	2.1932e-05	0.0016479
Cluster-30167.54880	44.5567059431263	260.632577387089	-2.5476	2.1949e-05	0.0016481
Cluster-30167.45263	0	29.9962891094652	-7.0753	2.1994e-05	0.0016503
Cluster-30167.40546	8148.14301215419	1981.46777827136	2.0402	2.2046e-05	0.0016532
Cluster-30167.37829	6447.44572726216	1967.14869063248	1.713	2.2081e-05	0.0016547
Cluster-30167.48985	0	24.067353850569	-6.7563	2.2193e-05	0.001662
Cluster-30167.16067	3.12120313889583	82.3362312131412	-4.7061	2.2233e-05	0.0016628
Cluster-30167.19259	201.356360790796	39.1968546842533	2.3678	2.2223e-05	0.0016628
Cluster-23199.0	60.4038229535952	2.55490567526416	4.6615	2.2249e-05	0.001663
Cluster-30167.62346	164.612138137901	21.9592070919437	2.9229	2.2271e-05	0.0016635
Cluster-30167.50717	13.9408789411196	181.342513985061	-3.6937	2.2439e-05	0.001675
Cluster-44430.0	74.6661417120434	9.36436715511386	3.0252	2.2473e-05	0.0016764
Cluster-30167.48641	183.692388125023	608.808291824553	-1.7287	2.2513e-05	0.0016783
Cluster-30167.31864	488.523152002092	192.672052016131	1.3431	2.2643e-05	0.0016847
Cluster-30167.34136	41.842319631041	183.937768025139	-2.141	2.2619e-05	0.0016847
Cluster-30167.64877	521.313617721398	142.555858764486	1.8726	2.263e-05	0.0016847
Cluster-30167.13401	3729.57689613877	603.408613949802	2.6287	2.2722e-05	0.0016895
Cluster-46559.0	0	25.3652846294262	-6.8334	2.2776e-05	0.0016924
Cluster-30167.41704	391.029770287113	104.727822519945	1.9059	2.2866e-05	0.001698
Cluster-30167.33108	1301.94317825629	477.344202185492	1.4486	2.2882e-05	0.0016981
Cluster-30167.4395	174.933341994133	38.6846132708816	2.184	2.2964e-05	0.001702
Cluster-30167.54016	135.70242964716	390.77876590173	-1.5272	2.2963e-05	0.001702
Cluster-30167.25516	0	26.8309340312753	-6.9146	2.3142e-05	0.0017113
Cluster-30167.42544	278.519167238305	836.681563540158	-1.5873	2.3106e-05	0.0017113
Cluster-30167.44328	37.448259951011	200.900535090898	-2.4226	2.3121e-05	0.0017113
Cluster-30167.55088	582.706343012938	161.636327958474	1.8537	2.315e-05	0.0017113
Cluster-30167.48829	12.1389760582299	115.734184393825	-3.256	2.3213e-05	0.0017149
Cluster-30167.23042	0	25.073854179054	-6.8164	2.3234e-05	0.0017153
Cluster-30167.32337	2731.44317172882	758.490194822398	1.8493	2.3355e-05	0.0017231
Cluster-30167.50232	132.823352055902	23.7648087384649	2.4999	2.337e-05	0.0017231
Cluster-30167.59182	4.18292468598523	72.3870295869665	-4.1332	2.343e-05	0.0017265
Cluster-30167.44984	1240.33403905779	384.060518530549	1.6925	2.3505e-05	0.0017308
Cluster-30167.26452	1.24885256501968	47.803263581192	-5.2881	2.3554e-05	0.0017322
Cluster-30167.51370	9.61953965721216	91.1931606634064	-3.2453	2.3538e-05	0.0017322
Cluster-18506.0	19.0168284904581	0	7.0437	2.3572e-05	0.0017325
Cluster-30167.40201	16018.0333152401	4668.58979866364	1.7787	2.3608e-05	0.001734
Cluster-30167.42243	9444.38547214665	3697.53302278651	1.353	2.3641e-05	0.0017346
Cluster-41233.0	0	27.3945924857876	-6.9447	2.3647e-05	0.0017346
Cluster-30167.58048	0	32.5202001377944	-7.1917	2.3682e-05	0.0017361
Cluster-30167.48435	34.9588975568925	290.438426775416	-3.0535	2.3727e-05	0.0017383
Cluster-30167.47648	4916.47998775751	1328.85059825774	1.8879	2.386e-05	0.0017469
Cluster-30167.40079	489.487772635959	1312.67341762681	-1.4237	2.3915e-05	0.0017487
Cluster-30167.54134	224.832618527283	48.9068980559636	2.2095	2.3909e-05	0.0017487
Cluster-30167.38870	2809.30228213875	618.615696640654	2.1841	2.3977e-05	0.0017521
Cluster-20183.0	27.967759128465	0.31936320940802	6.6383	2.4045e-05	0.0017548
Cluster-30167.54792	1109.26746429245	337.840427294154	1.717	2.4036e-05	0.0017548
Cluster-30167.44056	527.028218839929	144.761950251882	1.8678	2.4187e-05	0.0017641
Cluster-30167.22824	8.95422757479103	70.1872189548114	-2.9774	2.4231e-05	0.001765
Cluster-30167.32230	6719.68618255574	1958.88759315893	1.7787	2.4224e-05	0.001765
Cluster-30167.48788	375.480282614786	80.465915166545	2.2288	2.4264e-05	0.0017663
Cluster-30167.45725	585.537728415836	212.306405606527	1.4658	2.4315e-05	0.0017689
Cluster-30167.33518	4759.58087103034	1728.97851499523	1.4612	2.4336e-05	0.0017694
Cluster-30167.36908	1797.62452832226	558.517878517045	1.6874	2.4459e-05	0.0017771
Cluster-30167.43603	403.609967219416	119.205827510566	1.7636	2.4522e-05	0.0017799
Cluster-30167.46767	18.0239061659632	143.657269945356	-3.0002	2.4528e-05	0.0017799
Cluster-30167.40381	222.973665360396	856.45498977154	-1.9419	2.4628e-05	0.0017861
Cluster-30167.48597	609.192297499387	180.560324821593	1.7573	2.4704e-05	0.0017893
Cluster-47254.0	65.6330160253909	6.59171240474923	3.3539	2.4697e-05	0.0017893
Cluster-30167.33522	5404.42479783346	1263.1638967632	2.0976	2.4734e-05	0.0017903
Cluster-43290.0	58.9842163696117	5.82048829872957	3.352	2.48e-05	0.001794
Cluster-30167.43736	40.8416626444438	335.2731510614	-3.0351	2.4899e-05	0.0018
Cluster-30354.0	0	27.1532480345434	-6.932	2.4966e-05	0.0018037
Cluster-30167.23862	664.962932561155	218.579032536966	1.6075	2.5008e-05	0.0018056
Cluster-30167.25477	4.07756526787754	75.8320784618449	-4.2248	2.5033e-05	0.0018062
Cluster-30167.32135	251.018665260399	74.4604347966263	1.7564	2.5047e-05	0.0018062
Cluster-30167.36435	49.5391438259768	272.16293180234	-2.4601	2.5096e-05	0.0018086
Cluster-30167.50946	1210.00928555627	322.832875930874	1.908	2.5152e-05	0.0018114
Cluster-30167.23640	3.7582977617245	67.4616438626951	-4.1863	2.519e-05	0.001813
Cluster-30167.38581	38389.9602750904	13241.3184289828	1.5357	2.5314e-05	0.0018208
Cluster-30167.12738	28.7299874991125	150.135898322474	-2.3879	2.5385e-05	0.001822
Cluster-30167.24428	761.08967721248	269.81375542469	1.4967	2.5378e-05	0.001822
Cluster-30167.31546	4.7512200862195	73.1579094361318	-3.9382	2.5367e-05	0.001822
Cluster-30167.41206	64.6490606735607	274.756786865525	-2.0898	2.5394e-05	0.001822
Cluster-30167.31198	5.77782182727301	70.1133709384813	-3.6146	2.5508e-05	0.0018291
Cluster-30167.37575	7785.26957337019	2954.59036725951	1.398	2.554e-05	0.0018298
Cluster-30167.40178	93808.3221372863	31722.1823290918	1.5642	2.5551e-05	0.0018298
Cluster-30167.52076	0	25.3181494241583	-6.8308	2.5587e-05	0.0018313
Cluster-30167.60914	0	25.2975603888943	-6.8296	2.5684e-05	0.0018362
Cluster-47575.0	84.3408839778777	15.7643657568537	2.4095	2.5688e-05	0.0018362
Cluster-30167.15628	434.690276697043	132.775317974179	1.7128	2.5732e-05	0.0018382
Cluster-30167.36746	150.795661022902	545.914816141752	-1.8573	2.5753e-05	0.0018385
Cluster-24067.1	26.8037670211374	0.31936320940802	6.5792	2.5857e-05	0.0018448
Cluster-30167.8525	0	35.0043196846276	-7.2976	2.5921e-05	0.0018482
Cluster-20781.0	19.5081900110919	0	7.0819	2.5972e-05	0.0018507
Cluster-30167.28412	86.3877016653311	372.138785743877	-2.109	2.6037e-05	0.0018542
Cluster-30167.20421	108.557039612147	24.0781037190943	2.1839	2.6059e-05	0.0018544
Cluster-30167.46314	2.34383737083824	53.1880870886622	-4.4854	2.6072e-05	0.0018544
Cluster-30167.36187	5521.10559543126	1620.39549523216	1.769	2.6131e-05	0.0018574
Cluster-30167.24692	497.258971405465	80.53114396411	2.6324	2.6212e-05	0.0018609
Cluster-30167.35734	499.866851800853	1492.10354456953	-1.5781	2.6201e-05	0.0018609
Cluster-18215.0	21.4355351146755	0	7.2191	2.6278e-05	0.0018644
Cluster-30167.24942	4.95194771812199	63.2777075454821	-3.6905	2.6297e-05	0.0018646
Cluster-21485.0	25.971614802287	0.31936320940802	6.5313	2.6402e-05	0.0018685
Cluster-30167.23525	23.4839008765605	174.818758983659	-2.8986	2.6412e-05	0.0018685
Cluster-30167.36338	1288.13070496491	357.836764300538	1.8497	2.6417e-05	0.0018685
Cluster-46716.0	0	25.6713469803225	-6.8509	2.6411e-05	0.0018685
Cluster-30167.39627	58982.7214566937	19469.1005985176	1.5991	2.6444e-05	0.0018693
Cluster-30167.43061	33.6485642735512	189.60391464276	-2.497	2.6481e-05	0.0018707
Cluster-30167.40233	24528.3493037738	8176.51150939799	1.585	2.6504e-05	0.0018712
Cluster-30167.44360	3.75994623011657	60.5200844995156	-4.0302	2.6597e-05	0.0018766
Cluster-30167.46032	31.7979449706534	162.958626185715	-2.3617	2.662e-05	0.0018771
Cluster-22418.0	20.0697911437974	0	7.1237	2.6752e-05	0.0018806
Cluster-30167.15347	330.730791780774	108.577628597257	1.605	2.6723e-05	0.0018806
Cluster-30167.23526	10.9704547035554	106.364604164699	-3.2817	2.6705e-05	0.0018806
Cluster-30167.24257	1405.74291316944	381.406321460848	1.8836	2.6737e-05	0.0018806
Cluster-30167.40520	43.7899556161256	288.991403813252	-2.7252	2.6734e-05	0.0018806
Cluster-30167.30575	905.851537678809	274.673338431303	1.7235	2.6829e-05	0.0018815
Cluster-30167.32974	1.49788045910092	45.9153613406341	-4.8788	2.683e-05	0.0018815
Cluster-30167.46009	0.74894022955046	46.0742385567831	-5.8701	2.6805e-05	0.0018815
Cluster-30167.54556	6.56692766199606	94.378871614045	-3.8537	2.6794e-05	0.0018815
Cluster-21384.10	39.7910730902012	1.8351541574046	4.4453	2.6899e-05	0.0018845
Cluster-30167.48070	34.0518760846629	203.99070154913	-2.5886	2.6907e-05	0.0018845
Cluster-30167.21527	1.26893536760598	48.4993641758884	-5.2996	2.6944e-05	0.001886
Cluster-30167.59876	28.2217324277225	155.571683520191	-2.4646	2.6976e-05	0.0018871
Cluster-30167.48884	1684.89510497431	403.438723066081	2.0639	2.7125e-05	0.0018963
Cluster-30167.34734	0	26.127489712807	-6.8763	2.7318e-05	0.0019087
Cluster-30167.35272	166.001769528008	504.542691913941	-1.6044	2.7394e-05	0.0019117
Cluster-30167.5671	0	23.7715304702851	-6.7391	2.7385e-05	0.0019117
Cluster-30167.65019	229.884071002636	53.0465388677299	2.1214	2.7442e-05	0.0019139
Cluster-30167.4100	210.130766979998	57.2187385312593	1.8823	2.7494e-05	0.0019163
Cluster-30167.19729	38.9212198873036	2.86096802616055	3.8258	2.7535e-05	0.001918
Cluster-30167.26875	5.03536778633664	119.360030562129	-4.554	2.7556e-05	0.0019183
Cluster-30167.20583	0	26.158373265703	-6.8779	2.7664e-05	0.0019247
Cluster-30167.45242	155.362630870146	441.896300541746	-1.5088	2.7727e-05	0.0019279
Cluster-30167.1859	0	25.4608860819745	-6.839	2.7752e-05	0.001928
Cluster-30167.44787	11.5822126457464	90.8430249951413	-2.9707	2.7768e-05	0.001928
Cluster-30167.47711	5.04896440030885	84.5235405945322	-4.0851	2.7779e-05	0.001928
Cluster-30167.59228	58.9230441241653	275.650069449533	-2.2284	2.7802e-05	0.0019284
Cluster-26261.2	61.7808066022743	4.12812634616061	3.9552	2.7851e-05	0.0019286
Cluster-30167.28108	18.9735740274161	170.853947355841	-3.1766	2.7847e-05	0.0019286
Cluster-30167.8388	220.277304515669	72.1867206011216	1.6123	2.7855e-05	0.0019286
Cluster-30167.36674	3063.08163154972	868.538389037189	1.8189	2.7936e-05	0.001933
Cluster-30167.35407	8.2387586828844	84.6149157582272	-3.3711	2.7986e-05	0.0019353
Cluster-30167.11971	120.919807277781	29.9264692298403	2.0226	2.8082e-05	0.0019396
Cluster-30167.52950	10.9434695545257	93.0241440789772	-3.0786	2.8079e-05	0.0019396
Cluster-30167.38765	1346.61007246581	319.244781151992	2.0786	2.8108e-05	0.0019402
Cluster-30167.39668	25168.1880697975	7645.22652348549	1.719	2.8218e-05	0.0019466
Cluster-30167.15129	307.866690400443	106.440516309033	1.5305	2.8306e-05	0.0019516
Cluster-30167.42663	249.660248665725	727.783266140533	-1.5446	2.8384e-05	0.0019558
Cluster-30167.32745	160.418081459069	599.048741483834	-1.9	2.855e-05	0.001966
Cluster-30167.40340	37400.0652757367	11594.6230871295	1.6896	2.857e-05	0.0019662
Cluster-30167.40067	31644.5972118908	9324.70404775777	1.7629	2.8651e-05	0.0019706
Cluster-30167.22256	0	34.3832315072155	-7.2717	2.8835e-05	0.0019808
Cluster-30167.35080	682.398243573451	177.799973169844	1.9436	2.8827e-05	0.0019808
Cluster-30167.15410	591.135745020445	161.968992026393	1.8714	2.8901e-05	0.0019814
Cluster-30167.39757	3262.90750630804	1292.42640486189	1.3365	2.8871e-05	0.0019814
Cluster-30167.55176	11.6173324517823	94.7266894551392	-3.0279	2.8912e-05	0.0019814
Cluster-30167.57651	2340.61221786929	517.442621414818	2.1784	2.8909e-05	0.0019814
Cluster-30167.39625	2892.35196043957	594.742940865198	2.2829	2.8992e-05	0.0019856
Cluster-30167.44975	44.871343807972	211.210921938435	-2.2369	2.9008e-05	0.0019856
Cluster-30167.40193	1844.30259815136	646.674810655379	1.5128	2.9081e-05	0.0019894
Cluster-30167.34377	155.880554090987	1036.55238482287	-2.7334	2.9119e-05	0.0019909
Cluster-30167.37647	456.705016543898	1489.15555647267	-1.7054	2.9196e-05	0.0019949
Cluster-30167.31383	5924.21999177568	1559.61400120524	1.9259	2.9276e-05	0.0019992
Cluster-30167.40696	4624.76528027256	1509.60516989843	1.6156	2.9332e-05	0.0020018
Cluster-30167.52631	7.78900315690068	71.6159721220052	-3.2107	2.945e-05	0.0020087
Cluster-30167.28307	29.6430951650522	135.072127622652	-2.1938	2.9482e-05	0.0020096
Cluster-30167.43477	3963.5382972564	1445.95789505122	1.4552	2.9603e-05	0.0020167
Cluster-30167.39353	401.468581307976	1163.46066505854	-1.535	2.9634e-05	0.0020176
Cluster-30167.43166	5137.25616018397	2060.92154664889	1.3179	2.9655e-05	0.0020179
Cluster-30167.56591	177.533925758229	43.1231948978504	2.0512	2.9707e-05	0.0020202
Cluster-30167.31278	27.3607385125356	109.793536517175	-2.0034	2.9745e-05	0.0020213
Cluster-30167.40220	11178.5025957254	3643.59451088842	1.6175	2.9793e-05	0.0020213
Cluster-30167.50972	1.25554683254844	37.3519374434817	-4.9309	2.9785e-05	0.0020213
Cluster-30167.61500	19.0436055605732	0	7.0457	2.9787e-05	0.0020213
Cluster-12896.1	170.342861268645	0	10.207	2.9875e-05	0.002023
Cluster-30167.19104	2460.11326749985	607.866548103291	2.018	2.9872e-05	0.002023
Cluster-30167.32416	7857.19727946714	1972.60108573773	1.9943	2.9853e-05	0.002023
Cluster-30167.39559	415.616966379562	73.7833384960135	2.5009	2.9889e-05	0.002023
Cluster-30167.41810	5183.80186754655	1589.01868860243	1.7062	2.9979e-05	0.0020248
Cluster-30167.42052	0	34.1418870559713	-7.2616	2.9949e-05	0.0020248
Cluster-30167.43734	3.20483128602515	65.3509111034164	-4.3483	3.0004e-05	0.0020248
Cluster-30167.44957	148.628963465681	459.492360177354	-1.6294	2.9977e-05	0.0020248
Cluster-30167.45720	1339.01734463351	518.869149874988	1.3687	3e-05	0.0020248
Cluster-16916.0	18.6839643703329	0	7.0198	3.0047e-05	0.0020265
Cluster-30167.23653	1318.5883284573	365.072184448422	1.8544	3.0111e-05	0.0020296
Cluster-30167.38578	350.643533204534	103.35436842589	1.767	3.0153e-05	0.0020301
Cluster-30167.58850	10.0425181130808	115.592845299778	-3.5257	3.0136e-05	0.0020301
Cluster-30167.24813	0	27.1575854174357	-6.9321	3.023e-05	0.0020313
Cluster-30167.34722	681.808534247045	259.378969649186	1.3959	3.0215e-05	0.0020313
Cluster-30167.35587	4103.96997760768	1108.81859235924	1.8886	3.021e-05	0.0020313
Cluster-30167.36483	370.115787256856	124.682846325831	1.5722	3.0243e-05	0.0020313
Cluster-30167.47239	880.076022448055	301.78447715718	1.5459	3.0329e-05	0.0020359
Cluster-30167.21882	0	31.1236060184898	-7.1284	3.0391e-05	0.0020389
Cluster-30167.38642	8904.47238146626	2217.40119197079	2.0059	3.0427e-05	0.0020401
Cluster-30167.21852	334.04459518556	114.406193705749	1.5484	3.0485e-05	0.0020404
Cluster-30167.43803	2159.35284262112	567.432695127558	1.9292	3.0462e-05	0.0020404
Cluster-30167.61117	0	27.0649347587475	-6.9273	3.0467e-05	0.0020404
Cluster-30167.35363	3625.23901473321	1212.45624373107	1.5806	3.0537e-05	0.0020427
Cluster-30167.46172	1624.13001423507	453.240466497757	1.8428	3.0579e-05	0.0020444
Cluster-30167.17922	0	26.2393428177271	-6.8826	3.0637e-05	0.002047
Cluster-30167.46417	48.7350009878042	228.666496221641	-2.2329	3.0694e-05	0.0020496
Cluster-30167.53109	768.421952135197	254.401402286693	1.5971	3.0831e-05	0.0020576
Cluster-30167.59112	421.126841752621	93.2388903127753	2.1807	3.0925e-05	0.0020627
Cluster-30167.59898	1453.43001030409	507.960738791917	1.5178	3.0973e-05	0.0020646
Cluster-30167.39797	7642.00891778377	2135.02486191909	1.84	3.0995e-05	0.0020649
Cluster-30167.67749	0	26.198164747199	-6.8804	3.1089e-05	0.00207
Cluster-30167.26120	0	33.9108371223592	-7.2518	3.1133e-05	0.0020717
Cluster-30167.60985	122.635308919541	34.0056739778271	1.8496	3.1316e-05	0.0020827
Cluster-30167.38158	160.829511764262	542.544150217046	-1.7532	3.1348e-05	0.0020836
Cluster-30167.40876	240.343391436785	55.1526455342815	2.1301	3.1401e-05	0.0020859
Cluster-30167.2034	0	33.9726042281514	-7.2543	3.1478e-05	0.0020898
Cluster-30167.36384	191.194786251674	500.293711414114	-1.3877	3.1593e-05	0.0020962
Cluster-30167.35908	23.7094486373108	270.997740021994	-3.515	3.167e-05	0.0021001
Cluster-30167.30817	2743.75428299931	878.022251292444	1.6446	3.173e-05	0.0021005
Cluster-30167.44282	720.615051202591	246.878677857989	1.5469	3.1698e-05	0.0021005
Cluster-43538.0	266.907504822403	81.1673509040295	1.7219	3.1718e-05	0.0021005
Cluster-30167.40613	197.307736032277	692.042544155132	-1.8104	3.1796e-05	0.0021036
Cluster-30167.4883	261.12987491112	71.4837871805661	1.8756	3.1847e-05	0.0021058
Cluster-30167.39817	1158.31972393995	353.541917091281	1.7138	3.1997e-05	0.002114
Cluster-30167.52617	1.24885256501968	59.4025512102103	-5.5982	3.2026e-05	0.002114
Cluster-31081.0	47.7748253702485	4.8285643237493	3.3254	3.2027e-05	0.002114
Cluster-30167.47183	0	26.8235903075034	-6.9144	3.2181e-05	0.0021229
Cluster-30167.42090	485.146719799457	1459.30767661883	-1.5888	3.2336e-05	0.002132
Cluster-30167.35132	1206.77630074964	361.973520840201	1.739	3.2375e-05	0.0021333
Cluster-30167.49960	5.53528012180586	69.5397622231913	-3.6438	3.2458e-05	0.0021376
Cluster-30167.30378	0	27.721243871948	-6.9618	3.2509e-05	0.0021397
Cluster-24704.0	24.5504601438719	0.31936320940802	6.4509	3.2801e-05	0.0021577
Cluster-30167.43022	675.048281688455	220.151266422704	1.6191	3.2927e-05	0.0021647
Cluster-30167.31293	3896.13289776732	1154.9155170035	1.7548	3.3243e-05	0.0021843
Cluster-30167.26069	1.24885256501968	43.7946783205777	-5.1621	3.3306e-05	0.0021871
Cluster-30167.22818	7.98282844235972	78.0939894819089	-3.2888	3.3537e-05	0.0021997
Cluster-30167.60728	2.62129080342661	67.8705402958728	-4.6536	3.3531e-05	0.0021997
Cluster-30167.37030	6048.54664702897	2049.11889723173	1.5619	3.3613e-05	0.0022035
Cluster-30167.55832	67.1149429343483	235.571881461418	-1.8143	3.368e-05	0.0022066
Cluster-30167.39276	39120.9360985066	9471.05778436694	2.0464	3.373e-05	0.0022074
Cluster-30167.40815	183.434292864316	522.120306225238	-1.5081	3.3712e-05	0.0022074
Cluster-30167.50331	325.177484610671	773.124433871047	-1.2495	3.3788e-05	0.0022099
Cluster-30167.33873	166.650196931604	795.262388405402	-2.2557	3.3862e-05	0.0022127
Cluster-30167.40532	11862.204014016	3356.21085592878	1.8216	3.387e-05	0.0022127
Cluster-30167.41775	594.300745789968	2049.72239364405	-1.7867	3.3889e-05	0.0022127
Cluster-30167.32232	63.87303490102	231.517436490529	-1.8596	3.3923e-05	0.0022137
Cluster-30167.38095	23.1142684820073	122.083787750249	-2.3994	3.4029e-05	0.0022193
Cluster-30167.25125	19.447941603333	104.672686588286	-2.4244	3.4067e-05	0.0022205
Cluster-30167.35255	227.314479373071	742.575917690149	-1.7086	3.4204e-05	0.0022282
Cluster-30167.12498	1.49788045910092	49.6811600139527	-4.996	3.4312e-05	0.0022334
Cluster-30167.23408	23.5023352107547	174.805802382002	-2.8974	3.4327e-05	0.0022334
Cluster-30167.27274	166.546060952128	41.731758305538	1.9975	3.4342e-05	0.0022334
Cluster-26261.0	28.8370957795728	0.462099867224192	5.8443	3.4607e-05	0.002249
Cluster-30167.16202	673.480195524071	198.41871633446	1.7648	3.4621e-05	0.002249
Cluster-30167.38754	4390.20868992405	909.054672348222	2.2725	3.4672e-05	0.002251
Cluster-30167.37256	2961.60325393909	874.434899161168	1.7607	3.482e-05	0.0022583
Cluster-30167.52694	41.9167727265908	298.928470394992	-2.833	3.4824e-05	0.0022583
Cluster-30167.23440	0	27.5931391146561	-6.9549	3.4874e-05	0.0022603
Cluster-30167.51319	6.36620003009358	74.7887929927435	-3.5513	3.4897e-05	0.0022605
Cluster-22130.0	32.787778437279	0.638726418816041	5.8812	3.4987e-05	0.002265
Cluster-30167.48418	3357.52894676021	978.327058823661	1.7797	3.5039e-05	0.0022671
Cluster-30167.37020	41.6512674395825	287.8258164684	-2.7891	3.5134e-05	0.002272
Cluster-30167.58539	0	25.2591554964304	-6.8264	3.527e-05	0.0022795
Cluster-30167.60052	1019.31231784987	328.531814563073	1.6354	3.5446e-05	0.0022896
Cluster-30167.41502	212.853804500879	811.234118835369	-1.9306	3.553e-05	0.0022937
Cluster-30167.52864	886.687422301669	200.910947701723	2.1448	3.567e-05	0.0023015
Cluster-30167.25707	3.57930140080038	75.6568384992852	-4.3968	3.5702e-05	0.0023023
Cluster-15573.0	20.3121247703498	0	7.1414	3.5828e-05	0.002307
Cluster-30167.28404	6.2342716207855	106.767609984894	-4.1101	3.5836e-05	0.002307
Cluster-30167.39443	117.484073958994	407.79217376348	-1.7958	3.5835e-05	0.002307
Cluster-30167.43671	27.6737279089892	148.629070850096	-2.4319	3.5918e-05	0.002311
Cluster-30167.42630	4312.03156981157	1754.93262372218	1.2972	3.6026e-05	0.0023166
Cluster-30167.21538	0	27.3209111105159	-6.9407	3.6086e-05	0.0023179
Cluster-30167.36618	255.034557893965	644.706905587609	-1.3388	3.6084e-05	0.0023179
Cluster-30167.24852	2.01118132962767	48.0488898683089	-4.5798	3.618e-05	0.0023221
Cluster-30167.30405	1780.682276656	638.664750695107	1.4802	3.6192e-05	0.0023221
Cluster-30167.42223	686.900044642617	187.01721073723	1.88	3.6212e-05	0.0023221
Cluster-30167.40301	8188.38622432234	2703.04051786937	1.5992	3.6423e-05	0.002333
Cluster-30167.40411	340.254755145276	873.6033053158	-1.3604	3.6423e-05	0.002333
Cluster-30167.20877	306.868406512943	93.3513969207369	1.7204	3.6488e-05	0.0023359
Cluster-30167.38179	3682.37372184355	1064.09843672276	1.7916	3.653e-05	0.0023373
Cluster-30167.10842	311.978779688878	47.2801406689038	2.7212	3.6599e-05	0.0023388
Cluster-30167.43374	5120.65510563359	1123.85675519281	2.1883	3.6611e-05	0.0023388
Cluster-30167.53969	1326.01531574393	423.929226343436	1.6466	3.6615e-05	0.0023388
Cluster-30167.48585	166.904685201714	611.013735870946	-1.8729	3.6741e-05	0.0023455
Cluster-30167.27557	3097.32280382802	787.037268710882	1.9773	3.6829e-05	0.0023498
Cluster-23152.0	24.0590986232382	0.31936320940802	6.4205	3.6917e-05	0.0023515
Cluster-30167.35741	341.55130718965	89.6269429590048	1.9355	3.6911e-05	0.0023515
Cluster-30167.48473	8.1634732716759	57.7673652813735	-2.8282	3.6882e-05	0.0023515
Cluster-30167.34239	2727.66056784185	704.373449960742	1.9542	3.6998e-05	0.002354
Cluster-30167.47315	4.86996803938472	81.4066517636227	-4.0676	3.6976e-05	0.002354
Cluster-30167.15221	0	28.4290255733086	-6.998	3.7096e-05	0.002359
Cluster-30167.39657	1153.84051720234	287.455589798918	2.007	3.7118e-05	0.0023591
Cluster-30167.58111	0	22.8782142887328	-6.6837	3.7177e-05	0.0023615
Cluster-30167.42669	10.5206991775717	70.9026330897787	-2.7566	3.7242e-05	0.0023643
Cluster-30167.25200	1085.44074770829	281.310014318856	1.9503	3.7274e-05	0.0023651
Cluster-30167.30950	30.2042801399283	138.569180519956	-2.1959	3.7295e-05	0.0023651
Cluster-30167.40822	2676.30849366322	1025.44173615057	1.3846	3.7537e-05	0.0023791
Cluster-30167.43845	29.6397982282681	204.176654956425	-2.7888	3.7593e-05	0.0023813
Cluster-30167.42208	4848.92988255976	1020.48951109487	2.249	3.7681e-05	0.0023856
Cluster-30167.27792	0	25.4535423582026	-6.8388	3.7711e-05	0.0023861
Cluster-30167.35620	115.279799265605	497.968226095214	-2.1122	3.7862e-05	0.0023944
Cluster-30167.35445	385.500375571096	130.677010382293	1.5635	3.7908e-05	0.002396
Cluster-17656.0	18.0888918999836	0	6.9722	3.7933e-05	0.0023963
Cluster-30167.62723	348.629471095951	126.553708281007	1.4599	3.7967e-05	0.0023971
Cluster-30167.40311	1.92085891496958	49.0026421136407	-4.6406	3.8175e-05	0.0024089
Cluster-25516.0	20.7139961919842	0	7.1655	3.8433e-05	0.0024199
Cluster-30167.21856	0	24.6794230053423	-6.7941	3.8393e-05	0.0024199
Cluster-30167.21919	0	22.4014825209843	-6.6532	3.8431e-05	0.0024199
Cluster-30167.47125	667.2845059463	164.243217119811	2.0261	3.8383e-05	0.0024199
Cluster-30167.37924	1534.85471077944	475.133300927534	1.693	3.8507e-05	0.0024232
Cluster-30167.43909	0.37447011477523	44.802454144056	-6.6918	3.8727e-05	0.0024357
Cluster-30167.23931	64.0709894389219	340.666565102791	-2.4139	3.878e-05	0.0024363
Cluster-30167.46995	1293.26079327438	504.514168198038	1.359	3.878e-05	0.0024363
Cluster-17495.0	20.8544754161277	0	7.1749	3.8873e-05	0.0024395
Cluster-30167.4324	0	24.6382449348142	-6.7918	3.8868e-05	0.0024395
Cluster-30167.31053	0.416284188339893	37.9050791922841	-6.4514	3.899e-05	0.0024455
Cluster-30167.42879	411.988810841596	1400.21377584663	-1.7653	3.9076e-05	0.0024496
Cluster-30167.36321	458.570889801092	138.707127943564	1.728	3.9143e-05	0.0024525
Cluster-30167.21384	3.87014336844629	62.6785949923662	-3.9978	3.9212e-05	0.0024541
Cluster-30167.22952	0	24.3879925549702	-6.7766	3.9197e-05	0.0024541
Cluster-30167.36290	7635.70676093891	1887.78701233342	2.0164	3.9272e-05	0.0024565
Cluster-30167.40825	2385.65405046025	482.989992454659	2.3056	3.9424e-05	0.0024646
Cluster-30167.41366	3116.50090536116	993.415711369356	1.6501	3.9481e-05	0.0024657
Cluster-30167.60558	476.735781290118	132.255190428033	1.8536	3.9483e-05	0.0024657
Cluster-30167.55226	26.8675204445951	164.196996591912	-2.6123	3.9858e-05	0.0024877
Cluster-30167.25919	1428.29150704607	356.10003075915	2.0055	3.9996e-05	0.0024925
Cluster-30167.33460	26.5754461663865	155.393840520203	-2.5529	4.002e-05	0.0024925
Cluster-30167.44070	47.2217750523785	203.573184484065	-2.1093	4.0022e-05	0.0024925
Cluster-30167.46005	0	29.644655758129	-7.0583	4.0022e-05	0.0024925
Cluster-30167.31606	39.8242359549699	198.879280008369	-2.3232	4.0065e-05	0.0024938
Cluster-30167.33543	207.306784312408	69.134494122845	1.5867	4.0144e-05	0.0024974
Cluster-30167.22480	514.712813016799	104.641806534967	2.3035	4.0266e-05	0.0025037
Cluster-18830.0	17.6993847817587	0	6.9407	4.0646e-05	0.0025226
Cluster-30167.20162	1202.36280437675	284.45412685874	2.0818	4.066e-05	0.0025226
Cluster-30167.69525	0	25.0429150791385	-6.8153	4.0655e-05	0.0025226
Cluster-41513.0	0	23.5978547125534	-6.7293	4.0626e-05	0.0025226
Cluster-30167.40364	48.8483946689575	362.277173869122	-2.8914	4.0741e-05	0.0025263
Cluster-30167.30102	30.4470299243102	158.339945340644	-2.3821	4.0817e-05	0.0025278
Cluster-30167.34468	5774.45643126493	1991.83248118514	1.5358	4.0817e-05	0.0025278
Cluster-30167.38945	4374.58113813548	1647.70062614086	1.409	4.0841e-05	0.0025278
Cluster-30167.61812	6.13056067106987	78.0543200691894	-3.6786	4.0854e-05	0.0025278
Cluster-30167.20793	0	25.699224192339	-6.8526	4.1397e-05	0.0025601
Cluster-30167.55915	3.33696777424791	67.8131105729729	-4.3642	4.1423e-05	0.0025603
Cluster-30167.42381	5901.36038476867	1397.2110581967	2.079	4.15e-05	0.0025637
Cluster-30167.36336	149.228565183377	468.679378669623	-1.6517	4.1527e-05	0.002564
Cluster-30167.38234	2175.84689877063	5623.34465591845	-1.37	4.1585e-05	0.0025662
Cluster-30167.53989	660.779785214268	178.148888890136	1.8945	4.1637e-05	0.002568
Cluster-30167.41222	7088.60533113776	2944.98916573914	1.2674	4.1685e-05	0.0025696
Cluster-30167.40173	5568.51929873672	1698.97001286883	1.713	4.1713e-05	0.0025699
Cluster-30167.14321	17.9003204925759	169.793267782889	-3.2532	4.1751e-05	0.0025709
Cluster-30167.32352	141.501566587582	42.2837912004056	1.7433	4.1808e-05	0.0025717
Cluster-30167.33880	105.408743639267	544.52661696668	-2.3693	4.1809e-05	0.0025717
Cluster-30167.25247	0	23.4491609199975	-6.7201	4.1877e-05	0.0025731
Cluster-30167.41573	987.196077699523	379.071723325831	1.3818	4.1861e-05	0.0025731
Cluster-30167.46358	3560.73072717468	685.099067229767	2.3787	4.2075e-05	0.0025839
Cluster-30167.28186	351.810712982753	111.756739884852	1.6544	4.2173e-05	0.0025844
Cluster-30167.33386	124.867307974651	27.5893126296766	2.1793	4.2122e-05	0.0025844
Cluster-30167.39434	4.30651035937248	60.8317597282974	-3.8076	4.2131e-05	0.0025844
Cluster-30167.42018	110.541651950574	311.483678016224	-1.496	4.2159e-05	0.0025844
Cluster-16215.0	19.9667044308258	0	7.1122	4.2414e-05	0.0025977
Cluster-30167.29748	0	26.9411673843479	-6.9204	4.2552e-05	0.0026048
Cluster-30167.39291	5333.71626238485	2209.32173787471	1.2717	4.2762e-05	0.0026136
Cluster-30167.55811	1672.31279625342	443.513018047459	1.916	4.2765e-05	0.0026136
Cluster-30167.58782	496.848634980969	181.060961211672	1.4583	4.2758e-05	0.0026136
Cluster-30167.16683	0	24.8324541807905	-6.8031	4.2812e-05	0.002614
Cluster-30167.40314	523.966809915056	2536.70628298955	-2.2755	4.2816e-05	0.002614
Cluster-30167.34451	1965.47101303627	522.618115500682	1.9123	4.2895e-05	0.0026174
Cluster-30167.39357	2297.223267656	827.182676103653	1.4743	4.3278e-05	0.0026394
Cluster-30167.7594	433.653961479639	124.181810131878	1.8084	4.3413e-05	0.0026462
Cluster-30167.25383	2.66979914452004	55.5896728786434	-4.3479	4.3563e-05	0.0026539
Cluster-30167.36991	6.57362192952483	110.865950657356	-4.0835	4.3731e-05	0.0026613
Cluster-30473.0	0	25.4681742587269	-6.8396	4.3708e-05	0.0026613
Cluster-30167.43136	218.758616623277	60.5033459851607	1.8596	4.385e-05	0.0026672
Cluster-24680.0	25.7721194809472	0.31936320940802	6.5233	4.3978e-05	0.0026735
Cluster-30167.34242	7514.61774542295	2429.58500820752	1.6293	4.4175e-05	0.0026798
Cluster-30167.38947	5078.85770035409	1381.06770631161	1.8792	4.4109e-05	0.0026798
Cluster-30167.43889	157.09080528819	558.830972321954	-1.8324	4.4127e-05	0.0026798
Cluster-30167.63654	67.4074333703863	12.2634513639034	2.4686	4.4168e-05	0.0026798
Cluster-30167.55299	59.9590128327876	203.550444262688	-1.7626	4.4244e-05	0.0026826
Cluster-30167.34805	0	28.13048456198	-6.983	4.4484e-05	0.0026958
Cluster-18183.0	20.4657844506363	0	7.1529	4.4744e-05	0.00271
Cluster-30167.31572	162.020089025715	467.927784349216	-1.5303	4.4834e-05	0.0027141
Cluster-30167.36832	81.3903344639852	16.8506712364086	2.282	4.4935e-05	0.0027188
Cluster-30167.48103	7.59496979252696	64.7906587936575	-3.0912	4.4981e-05	0.0027201
Cluster-30167.47311	362.70082918497	132.108603249308	1.4588	4.5035e-05	0.0027219
Cluster-30167.44836	10.7780698075737	78.3739054666753	-2.8611	4.513e-05	0.0027262
Cluster-30167.52331	0	27.4945313212282	-6.9498	4.5197e-05	0.0027289
Cluster-12307.1	23.1646333704075	0.31936320940802	6.3662	4.5235e-05	0.0027297
Cluster-30167.45470	0	27.3607025920119	-6.9429	4.5382e-05	0.0027371
Cluster-30167.26829	69.6893738650735	206.953661563997	-1.5717	4.5456e-05	0.0027401
Cluster-30167.38811	1883.75365524376	788.215512775492	1.2573	4.5502e-05	0.0027415
Cluster-30167.63358	962.887536605312	200.507941881528	2.2666	4.559e-05	0.0027447
Cluster-30167.69571	12.0955135162732	70.2685883107092	-2.5405	4.5603e-05	0.0027447
Cluster-30167.50878	17.781364460496	124.948360073312	-2.8156	4.5658e-05	0.0027465
Cluster-30167.36053	0.832568376679785	41.1926929870652	-5.6628	4.5857e-05	0.0027571
Cluster-24418.0	27.9380008854347	0.31936320940802	6.635	4.6077e-05	0.0027674
Cluster-30167.43667	80.112640202629	317.652712329338	-1.9877	4.6065e-05	0.0027674
Cluster-30167.18969	158.181452762652	31.5675252353075	2.3357	4.6147e-05	0.0027695
Cluster-30167.43880	1295.67781726889	499.711938830952	1.3751	4.6161e-05	0.0027695
Cluster-30167.57038	551.00976092776	118.268073218439	2.2247	4.625e-05	0.0027734
Cluster-15906.0	19.7653525621793	0	7.1026	4.6322e-05	0.0027736
Cluster-30167.32885	6695.05899029305	1393.10535535057	2.2652	4.6301e-05	0.0027736
Cluster-30167.41089	52874.8606199402	13184.0347097055	2.0038	4.6336e-05	0.0027736
Cluster-30167.50263	10.6258505167647	89.0347612645948	-3.0603	4.6349e-05	0.0027736
Cluster-30167.34400	3346.68360964155	1042.27969094729	1.6836	4.6412e-05	0.0027759
Cluster-30167.17475	425.521426856372	144.396160887268	1.5617	4.6469e-05	0.0027779
Cluster-30167.35252	8085.93250779366	2604.8760677161	1.6345	4.6507e-05	0.0027786
Cluster-30167.36971	241.643633121853	765.30226661751	-1.664	4.6668e-05	0.0027854
Cluster-30167.61669	480.717172644338	62.9787037081001	2.9397	4.6664e-05	0.0027854
Cluster-30167.36412	897.080037303419	340.358246057775	1.3993	4.6741e-05	0.0027883
Cluster-30167.47447	96.0791294030072	305.315560466933	-1.6704	4.6821e-05	0.0027916
Cluster-30167.43173	664.331592205242	1460.04979426703	-1.1361	4.686e-05	0.0027925
Cluster-30167.34913	368.416962215006	109.476637239644	1.7552	4.6941e-05	0.0027958
Cluster-30167.36470	27.4276811878232	150.571462994432	-2.4586	4.7071e-05	0.0028022
Cluster-16807.0	18.543693225104	0	7.0077	4.7353e-05	0.0028155
Cluster-30167.23195	0.832568376679785	40.3465120107807	-5.6329	4.7345e-05	0.0028155
Cluster-30167.39123	2990.63643567545	957.638755540625	1.6435	4.7369e-05	0.0028155
Cluster-30167.44948	218.374047619235	75.4947012430889	1.5321	4.7412e-05	0.0028166
Cluster-30167.42962	618.522535972391	1509.69110233977	-1.2875	4.7443e-05	0.002817
Cluster-30167.22284	0	28.7307505413127	-7.0132	4.7481e-05	0.0028178
Cluster-30167.58079	0.422978455868659	31.4696264919406	-6.1825	4.763e-05	0.0028251
Cluster-30167.17953	156.206015475804	26.8588667903112	2.5301	4.7707e-05	0.0028283
Cluster-30167.29821	37.8781407533231	185.579858887624	-2.2908	4.775e-05	0.0028294
Cluster-30167.45155	140.614003681195	466.861061732752	-1.7324	4.8059e-05	0.0028462
Cluster-30167.44098	7.5065039251756	100.822523192928	-3.7593	4.8102e-05	0.0028473
Cluster-30167.60460	687.197774374719	128.811796315669	2.4198	4.8158e-05	0.0028491
Cluster-30167.32145	1286.43961045605	506.442084108169	1.3458	4.8261e-05	0.0028508
Cluster-30167.41971	980.636136615006	334.063134691582	1.5553	4.8259e-05	0.0028508
Cluster-30167.42780	0	24.8884973146582	-6.8065	4.8219e-05	0.0028508
Cluster-30167.46888	66.0312820373659	381.642403829105	-2.5318	4.8341e-05	0.0028541
Cluster-30167.34275	4.29981609184371	58.1415166660084	-3.7435	4.8486e-05	0.0028582
Cluster-30167.40112	206.170817748683	625.265937599512	-1.6017	4.8475e-05	0.0028582
Cluster-30167.45011	25.4816936711306	151.378961343155	-2.5733	4.8444e-05	0.0028582
Cluster-30167.43242	1546.55293632025	594.95328973239	1.3789	4.853e-05	0.0028593
Cluster-22107.0	25.9147637252727	0.31936320940802	6.5284	4.8562e-05	0.0028597
Cluster-30167.38697	218.689926666575	760.689863128104	-1.7994	4.8741e-05	0.0028688
Cluster-30167.24794	17.1927781787608	124.468566417664	-2.856	4.8811e-05	0.0028714
Cluster-30167.60326	47.8473376874563	2.46659239946824	4.3653	4.8889e-05	0.0028746
Cluster-30167.42788	498.923763230981	1134.03324208889	-1.1846	4.9075e-05	0.002884
Cluster-30167.55235	17.4415979939273	137.835384082857	-2.9745	4.9149e-05	0.0028869
Cluster-30167.47694	0	26.9500753129478	-6.921	4.9303e-05	0.0028943
Cluster-30167.56957	5.97164711273205	101.583817574522	-4.0856	4.9325e-05	0.0028943
Cluster-15254.0	20.8252175619619	0	7.178	4.9383e-05	0.0028962
Cluster-30167.47931	49.1344993103419	193.393808615397	-1.9795	4.9408e-05	0.0028962
Cluster-30167.41491	3734.56629123149	1244.76218052147	1.5856	4.9439e-05	0.0028965
Cluster-30167.33140	0	27.3236842885802	-6.94	4.9515e-05	0.0028995
Cluster-30167.26320	1.12341034432569	50.3062968644223	-5.4256	4.9673e-05	0.002907
Cluster-30167.34174	230.169136830385	694.562516931111	-1.5937	4.9719e-05	0.002907
Cluster-30167.41364	4275.67231457668	1517.67110002569	1.4947	4.9707e-05	0.002907
Cluster-30167.50121	0	26.7821790741599	-6.9116	4.9942e-05	0.0029172
Cluster-30167.51802	0	25.9346115088433	-6.8656	4.9946e-05	0.0029172
Cluster-30167.32663	550.244634034295	168.614905625085	1.7096	4.9998e-05	0.0029188
Cluster-30167.38598	9095.73731290064	2338.46256452187	1.9599	5.0065e-05	0.0029213
Cluster-21337.0	23.0741028768347	0.31936320940802	6.3625	5.0174e-05	0.0029261
Cluster-30167.10410	18.7377265894777	0	7.0219	5.0309e-05	0.002929
Cluster-30167.25296	1.16522441789035	41.3280859211094	-5.1184	5.0297e-05	0.002929
Cluster-30167.37767	94.3011066483524	304.921938462584	-1.6929	5.0351e-05	0.002929
Cluster-30167.38499	21.5398703011352	156.121863500396	-2.8644	5.0311e-05	0.002929
Cluster-45396.0	0	28.6129403016528	-7.0071	5.0337e-05	0.002929
Cluster-30167.41847	499.274297437752	2276.8102253231	-2.189	5.0428e-05	0.002932
Cluster-30167.39962	80.4043144859336	284.332879439243	-1.8249	5.0462e-05	0.0029325
Cluster-30167.35560	1196.51949642659	419.486838767841	1.5134	5.0509e-05	0.0029337
Cluster-30167.44884	439.785361757362	140.968694706774	1.6449	5.0578e-05	0.0029362
Cluster-30167.16905	400.359384523373	154.392564240467	1.376	5.0898e-05	0.0029533
Cluster-30167.36301	8.62640925380249	85.1395823389911	-3.294	5.1129e-05	0.0029637
Cluster-30167.44783	1446.08454534059	550.441755140793	1.3944	5.1104e-05	0.0029637
Cluster-30167.13813	194.95699060494	15.5913119910737	3.6649	5.127e-05	0.0029689
Cluster-30167.29624	0	21.4669882689039	-6.5916	5.1252e-05	0.0029689
Cluster-19189.0	17.2345922523254	0	6.9026	5.1324e-05	0.0029705
Cluster-30167.31123	24.0622878750682	210.814582303041	-3.1312	5.1436e-05	0.0029755
Cluster-30167.19772	967.811855612859	373.021992022748	1.3762	5.1566e-05	0.0029815
Cluster-30167.35342	2683.4946612364	923.14308186075	1.5401	5.1703e-05	0.0029868
Cluster-30167.53962	1463.11067687985	394.975958029167	1.8908	5.171e-05	0.0029868
Cluster-30167.53535	0.74894022955046	55.5691503651363	-6.1474	5.1749e-05	0.0029876
Cluster-30167.29335	634.929390277265	210.745776744081	1.5938	5.2047e-05	0.0030032
Cluster-30167.68766	97.8073953430804	18.1885601378202	2.4423	5.213e-05	0.0030065
Cluster-30167.43897	5954.92185138253	1770.81776053528	1.75	5.2245e-05	0.0030117
Cluster-30167.34305	612.707213948992	230.275197113525	1.4138	5.2345e-05	0.0030159
Cluster-30167.40422	94.1083217574668	431.047898183074	-2.1975	5.2913e-05	0.0030471
Cluster-30167.40347	142.259450335878	702.892765633596	-2.3044	5.3106e-05	0.0030557
Cluster-30167.46150	3018.4559064268	1003.67531272932	1.5892	5.3116e-05	0.0030557
Cluster-30167.33987	40.7952189295718	231.833247450478	-2.5069	5.321e-05	0.0030596
Cluster-30167.54742	796.185410547951	226.757012771955	1.8146	5.3499e-05	0.0030746
Cluster-30167.66091	0	24.2319550386424	-6.7675	5.3574e-05	0.0030774
Cluster-30167.58541	5.28625222772462	91.9584941564433	-4.1253	5.361e-05	0.0030779
Cluster-30167.51284	109.233783288358	395.87196828184	-1.8582	5.3683e-05	0.0030806
Cluster-30167.15260	316.215746615618	89.7444644888298	1.8226	5.3854e-05	0.0030889
[truncated: 6,185 more rows]
