# Supplementary material for: A comparative study on photosynthetic characteristics and flavonoid metabolism between Camellia petelotii (Merr.) Sealy and Camellia impressinervis Chang &Liang
Source: Front Plant Sci. 2022 Nov 24;13:1071458. doi: 10.3389/fpls.2022.1071458 (PMC9762238; doi:10.3389/fpls.2022.1071458)
Supplement: Supplementary Table 2 — Differentially expressed genes between sample C and sample A. [file Table_2.xls]

gene_id	C_readcount	A_readcount	log2FoldChange	pval	padj
Cluster-30167.41107	34.7644846701638	1561.94876222532	-5.501	3.6252e-18	4.1984e-13
Cluster-44174.0	1673.95951117001	107.012657109721	3.9655	1.6828e-17	9.7446e-13
Cluster-30167.37178	5.9625772080019	564.595738614471	-6.5648	3.6691e-16	1.4164e-11
Cluster-30167.37261	4677.57592926583	161.563344227032	4.8558	1.4713e-15	4.2598e-11
Cluster-30167.35455	1303.96571017418	202.428529609978	2.6881	2.7353e-14	6.3357e-10
Cluster-30167.35144	8431.78569601832	709.652041336239	3.5711	7.1722e-14	1.3844e-09
Cluster-30167.41186	1876.77760860305	421.79815051754	2.1544	3.046e-12	5.0396e-08
Cluster-30167.43565	34.3897443297938	386.010542653211	-3.481	3.9605e-12	5.7334e-08
Cluster-30167.39610	1605.77877872444	394.259478467283	2.0266	1.0546e-11	1.2214e-07
Cluster-30167.59390	982.674838781814	67.7007136864687	3.8624	1.0255e-11	1.2214e-07
Cluster-30167.39918	14.0009332088198	479.601086611833	-5.0746	1.3203e-11	1.2742e-07
Cluster-30167.46503	8.63770079962686	481.158044887756	-5.7951	1.272e-11	1.2742e-07
Cluster-30167.29908	3418.41588478422	636.885919875501	2.425	1.8729e-11	1.6116e-07
Cluster-30167.35149	23.5318891434312	861.686430134598	-5.1951	1.9481e-11	1.6116e-07
Cluster-30167.13927	198.145744815679	8.50137375938265	4.5753	2.894e-11	2.2344e-07
Cluster-30167.38910	31617.6301715096	3431.71262893392	3.2039	3.3871e-11	2.4517e-07
Cluster-30167.35936	3704.57230557434	887.494801493341	2.062	1.2137e-10	8.2684e-07
Cluster-30167.33045	48.7090098720876	1130.70995564665	-4.534	1.5369e-10	9.3683e-07
Cluster-30167.33591	2358.96512874017	616.550101843991	1.9357	1.5135e-10	9.3683e-07
Cluster-30167.43814	9446.39531965024	1701.39649508376	2.4732	1.6701e-10	9.6708e-07
Cluster-30167.33571	75.2109640628997	1283.14578317679	-4.0937	1.837e-10	1.0131e-06
Cluster-30167.18439	0	84.896422218972	-8.5788	3.7336e-10	1.9654e-06
Cluster-30167.39975	18028.4898916594	3520.45081081893	2.3566	4.436e-10	2.2337e-06
Cluster-17505.0	96.4960330773244	0	9.3909	6.9168e-10	3.3377e-06
Cluster-30167.42613	136.493572414097	612.221228935649	-2.1651	1.0011e-09	4.6377e-06
Cluster-21988.0	124.951058179958	0.319100000370473	8.8011	1.1905e-09	5.2688e-06
Cluster-30167.10842	377.10782399166	47.1439076195095	2.9953	1.2283e-09	5.2688e-06
Cluster-30167.44465	162.136330064725	1502.47571966689	-3.2108	1.4966e-09	6.1903e-06
Cluster-30167.33201	0	103.26506670799	-8.8614	2.1478e-09	8.5773e-06
Cluster-30167.31840	3.25529289657428	264.126257964641	-6.2864	2.3214e-09	8.9615e-06
Cluster-30167.40598	50.7885740688569	495.445208674588	-3.2798	2.4626e-09	9.1999e-06
Cluster-30167.12823	206.502171084663	7.94631947342736	4.7377	2.6239e-09	9.4499e-06
Cluster-30167.32422	16.2413815640979	544.975941629832	-5.0731	2.6927e-09	9.4499e-06
Cluster-30167.47222	5748.98305804626	1574.18882779065	1.8689	2.9641e-09	1.0096e-05
Cluster-30167.35540	7.92605377159848	242.639399462855	-4.9351	3.3609e-09	1.1121e-05
Cluster-30167.18226	556.530139568053	65.4913225794318	3.0942	3.8016e-09	1.1586e-05
Cluster-30167.37203	145.7902034881	1043.36290773809	-2.839	3.7307e-09	1.1586e-05
Cluster-30167.47086	130.465037956799	500.920550323962	-1.9434	3.7551e-09	1.1586e-05
Cluster-30167.40429	26797.0169218077	6725.21149222537	1.9945	4.0283e-09	1.1962e-05
Cluster-30167.37422	8.1283858270021	332.771708944608	-5.3803	5.5928e-09	1.6193e-05
Cluster-30167.20594	0	97.2392102936043	-8.7748	6.6635e-09	1.8822e-05
Cluster-30167.16524	1003.95986194585	54.5960500300114	4.2018	7.5859e-09	2.0918e-05
Cluster-30167.19191	5.25093017997352	87.460210838684	-4.0672	8.4385e-09	2.2728e-05
Cluster-21529.0	58.5697281159211	0	8.6684	1.3247e-08	3.4441e-05
Cluster-30167.13296	263.745527629883	32.2606222850181	3.0423	1.3541e-08	3.4441e-05
Cluster-30167.35761	11.8671105994174	282.570050485857	-4.583	1.368e-08	3.4441e-05
Cluster-30167.39959	1.07907862579913	101.796790233818	-6.4521	1.4409e-08	3.5506e-05
Cluster-23280.0	101.317964504295	0.638200000740946	7.5321	1.5645e-08	3.7413e-05
Cluster-30167.22516	1.07907862579913	162.476073342963	-7.1384	1.6375e-08	3.7413e-05
Cluster-30167.35181	4.69922354597604	147.456585431368	-4.9156	1.6476e-08	3.7413e-05
Cluster-30167.7891	159.990976533258	21.9413512446336	2.8808	1.5834e-08	3.7413e-05
Cluster-30167.39206	9257.21457212716	2618.26467962231	1.822	2.037e-08	4.5367e-05
Cluster-30167.44597	0.359692875266377	128.238191583475	-8.212	2.1035e-08	4.5966e-05
Cluster-30167.43216	42.2512213920867	524.217658192796	-3.6326	2.2611e-08	4.8494e-05
Cluster-30167.33241	30.9875836202342	374.700237428107	-3.5863	2.3405e-08	4.9284e-05
Cluster-30167.43374	11033.1007740955	1121.60356912948	3.2985	2.6348e-08	5.449e-05
Cluster-30167.12902	156.542453702125	7.64386344554666	4.384	2.7916e-08	5.672e-05
Cluster-30167.40756	29.783304894375	303.004060876896	-3.3441	3.9341e-08	7.8556e-05
Cluster-30167.40432	153.549109069385	1641.56531072016	-3.4167	4.6052e-08	9.0397e-05
Cluster-30167.37045	127.082140096202	874.468631563552	-2.7839	4.8422e-08	9.3464e-05
Cluster-30167.28207	7.15387070791805	228.326832829899	-4.9751	5.4338e-08	0.00010316
Cluster-30167.45066	28.6411106587556	469.675304680172	-4.0315	5.5431e-08	0.00010354
Cluster-22348.1	46.8590345718886	0	8.3503	6.2615e-08	0.00011331
Cluster-30167.31369	2.16589597410264	154.070467869005	-6.0836	6.2327e-08	0.00011331
Cluster-30167.25957	49.7198137397303	361.095705184113	-2.854	6.9462e-08	0.00012189
Cluster-30167.32420	1.07907862579913	154.706909314685	-7.0718	6.8516e-08	0.00012189
Cluster-30167.39114	67.0398439497221	768.779435962666	-3.5216	7.8667e-08	0.00013392
Cluster-30167.43466	63.0436655042877	859.68844397273	-3.7683	7.8449e-08	0.00013392
Cluster-30167.45937	792.855829821247	134.479759453578	2.5606	7.979e-08	0.00013392
Cluster-30167.32459	63.9986625047094	421.904138288356	-2.7242	8.2384e-08	0.0001363
Cluster-30167.23632	637.50045839614	114.376459430238	2.4792	8.6714e-08	0.00014145
Cluster-30167.38082	30.8638446196595	539.604141140899	-4.1203	9.0109e-08	0.00014296
Cluster-30167.57651	3624.60719706797	516.459063282812	2.8119	8.971e-08	0.00014296
Cluster-30167.44269	10.4180208016794	193.542378684468	-4.2331	9.4076e-08	0.00014723
Cluster-30167.38392	4585.15725175262	1546.9114855581	1.5678	9.6672e-08	0.00014928
Cluster-30167.49225	975.087836825913	211.522245117914	2.2062	1.0012e-07	0.00015257
Cluster-30167.38122	122.595916322712	1192.92670769592	-3.2824	1.163e-07	0.00017477
Cluster-30167.41656	39.4203727902893	411.259772447294	-3.3741	1.177e-07	0.00017477
Cluster-30167.60355	9.08123323316087	122.061603170959	-3.7253	1.217e-07	0.00017841
Cluster-30167.54880	21.7863094353495	259.853962093931	-3.576	1.2356e-07	0.00017887
Cluster-15705.0	43.9427106021332	0	8.2563	1.2514e-07	0.00017893
Cluster-30167.13372	222.601941685256	34.4771217599601	2.6839	1.32e-07	0.00018643
Cluster-30167.14326	341.644607305957	74.8219125241122	2.1963	1.4193e-07	0.00019804
Cluster-30167.28736	936.050165988478	237.20271960618	1.9816	1.5131e-07	0.00020617
Cluster-30167.39919	1884.87635800377	401.925729216086	2.2305	1.5012e-07	0.00020617
Cluster-30167.41060	2942.84199046596	972.841102329279	1.5973	1.5806e-07	0.00021205
Cluster-30167.58082	334.50139396908	76.8802536154104	2.1223	1.5929e-07	0.00021205
Cluster-30167.35846	101.861673595653	7.40235878835901	3.7731	1.66e-07	0.00021846
Cluster-30167.46906	53.1827725502493	538.45740799834	-3.3328	1.6835e-07	0.00021907
Cluster-30167.40313	9396.35188053123	1472.17949513597	2.6746	1.7321e-07	0.00022288
Cluster-12896.0	63.8878983840358	0	8.7908	1.7794e-07	0.0002254
Cluster-30167.37889	110.763888642068	1065.41918792155	-3.2645	1.7921e-07	0.0002254
Cluster-30167.40076	1166.30066907347	6150.85316271238	-2.3988	1.81e-07	0.0002254
Cluster-15463.0	45.5387555679591	0	8.3077	1.8508e-07	0.00022789
Cluster-31606.0	0	50.2677751780936	-7.8238	1.8693e-07	0.00022789
Cluster-30167.13748	340.691305982637	17.9638393364191	4.264	1.9944e-07	0.00023899
Cluster-30167.39486	187.87014186551	705.980464246515	-1.9083	2.0016e-07	0.00023899
Cluster-30167.41173	408.424082484559	4257.41060334816	-3.3813	2.0227e-07	0.00023903
Cluster-30167.40485	25642.1094539123	4499.21366572683	2.5109	2.0773e-07	0.00024301
Cluster-30167.30619	9.527345240863	157.677744049555	-4.0163	2.3545e-07	0.00026998
Cluster-30167.36928	2839.97236663504	499.778063634161	2.5075	2.3374e-07	0.00026998
Cluster-30167.59959	602.807418546671	44.6788384306624	3.7624	2.5578e-07	0.00029042
Cluster-30167.50088	17.503616751441	125.792697895527	-2.837	2.5993e-07	0.00029227
Cluster-30167.34718	0	69.1773764860331	-8.2838	2.7369e-07	0.00030188
Cluster-30167.39651	429.403388002762	3648.80127229936	-3.0865	2.7251e-07	0.00030188
Cluster-30167.41058	12.7748120598305	277.02755223993	-4.4321	2.8952e-07	0.00031632
Cluster-19278.1	42.7766955088907	0	8.212	3.0165e-07	0.00032347
Cluster-23209.1	45.7348973554462	0	8.3153	2.99e-07	0.00032347
Cluster-19674.0	35.2983895546847	0	7.9377	3.1613e-07	0.00033589
Cluster-30167.30531	648.996358484178	67.2496781907165	3.277	3.2077e-07	0.00033772
Cluster-30167.40518	849.513335686144	4499.61059248353	-2.4049	3.345e-07	0.000349
Cluster-30167.41683	97.9283658363802	783.830545773607	-2.9999	3.4689e-07	0.0003587
Cluster-30167.46936	12.1636878648636	182.701267155445	-3.9054	3.5082e-07	0.00035955
Cluster-30167.50313	0	80.1545333445898	-8.4957	3.5409e-07	0.00035972
Cluster-30167.39596	4253.96505654771	1093.75253779281	1.9599	3.6253e-07	0.00036509
Cluster-30167.46986	9.7927929060868	123.756811570105	-3.6726	3.7538e-07	0.00037478
Cluster-30167.10995	326.952411943189	71.2206601704188	2.2056	3.8354e-07	0.00037965
Cluster-30167.43452	91.7453121986954	403.225023994306	-2.1344	3.9037e-07	0.00038314
Cluster-30167.39801	1062.26567591832	317.751276730422	1.7422	3.9398e-07	0.00038343
Cluster-30167.25035	309.420157810591	24.3683825420057	3.6839	3.9822e-07	0.00038433
Cluster-30167.20711	28.5199512323491	156.302555344664	-2.4425	4.1961e-07	0.00039408
Cluster-30167.23497	277.654889353538	59.7340397139911	2.2222	4.1338e-07	0.00039408
Cluster-30167.36991	1.43877150106551	110.501446751994	-6.1796	4.1705e-07	0.00039408
Cluster-30167.37429	53.0688345113396	586.681631927945	-3.4682	4.2473e-07	0.00039408
Cluster-30167.43221	271.118437605254	1425.11165187498	-2.3933	4.2534e-07	0.00039408
Cluster-17529.0	36.2537291799091	0	7.977	4.4048e-07	0.00040106
Cluster-30167.35437	5.77314302343892	160.6589983713	-4.7556	4.4327e-07	0.00040106
Cluster-30167.50101	0	78.0258986944534	-8.4569	4.427e-07	0.00040106
Cluster-30167.38856	469.54892042281	3508.72931306569	-2.9012	4.7489e-07	0.00042634
Cluster-30167.39041	24.041204116056	475.521068788605	-4.3025	4.8261e-07	0.00042994
Cluster-30167.42447	14.0433248701926	141.825004266174	-3.3411	4.9059e-07	0.00043371
Cluster-30167.39266	188.690917204522	1263.64731903769	-2.7409	4.9669e-07	0.00043578
Cluster-30167.29994	45.5298178112766	436.250705316373	-3.2567	5.0192e-07	0.00043706
Cluster-30167.28244	33.1829733848689	347.45835890767	-3.3858	5.1798e-07	0.00044767
Cluster-30167.18266	534.27498825437	38.0155230348923	3.8232	5.3258e-07	0.00045055
Cluster-30167.38973	3445.25454800302	1362.77776788395	1.3383	5.3085e-07	0.00045055
Cluster-30167.43084	16403.1012700203	3961.82311112734	2.0498	5.3297e-07	0.00045055
Cluster-30167.41845	1552.56760692109	502.933135880011	1.6266	5.4466e-07	0.00045709
Cluster-30167.43933	53.2570628661174	512.309140562725	-3.2681	5.611e-07	0.0004675
Cluster-30167.45903	1060.3021220404	371.58182194203	1.5131	5.7027e-07	0.00047175
Cluster-30167.40052	11341.9801015976	2576.33770149717	2.1385	5.7985e-07	0.00047627
Cluster-30167.44279	9.92169105499773	146.589109368881	-3.9012	5.865e-07	0.00047834
Cluster-30167.39178	93435.3340189535	17653.171817364	2.4041	5.9757e-07	0.00048381
Cluster-30167.58968	405.269886073031	67.6260118929008	2.5886	6.0157e-07	0.00048381
Cluster-30167.24627	5.40046492222946	143.961875136452	-4.7571	6.2745e-07	0.00049315
Cluster-30167.27220	1584.91124316764	339.525575909096	2.2228	6.3021e-07	0.00049315
Cluster-30167.27606	28.023534130565	145.392397377814	-2.3731	6.3011e-07	0.00049315
Cluster-30167.42230	4767.52835631966	1319.58010048004	1.8533	6.2794e-07	0.00049315
Cluster-30167.15957	294.943863727195	35.4904606053052	3.0657	6.4409e-07	0.00050063
Cluster-30167.39944	88093.2936717395	14709.6108765009	2.5823	6.6202e-07	0.00051113
Cluster-24431.0	71.6596044402798	0.319100000370473	8.0004	6.7727e-07	0.00051945
Cluster-30167.33737	0	65.743780141774	-8.2101	6.9558e-07	0.00052769
Cluster-30167.34377	113.513477259766	1033.06718732146	-3.186	7.0624e-07	0.00052769
Cluster-30167.60001	0	46.2934243835967	-7.7051	6.9857e-07	0.00052769
Cluster-30167.61970	743.118742318353	168.990369717276	2.1377	7.0169e-07	0.00052769
Cluster-30167.13746	213.693791640625	18.6640444124256	3.5314	7.272e-07	0.00053194
Cluster-30167.17633	0	47.842583725764	-7.7523	7.2169e-07	0.00053194
Cluster-30167.42411	163.113155897062	614.07704483935	-1.9131	7.303e-07	0.00053194
Cluster-30167.48368	51.2988328059595	355.043551733802	-2.7918	7.2633e-07	0.00053194
Cluster-30167.17512	689.643974448574	148.695711797613	2.2165	7.4493e-07	0.0005392
Cluster-30167.43671	20.1450311686755	148.232092167291	-2.8988	7.5979e-07	0.00054655
Cluster-30167.31955	3.9617807762664	96.741752848185	-4.5496	7.7773e-07	0.00055526
Cluster-30167.38757	9049.99402228957	2547.2985240839	1.8291	7.815e-07	0.00055526
Cluster-14089.0	33.914994940935	0	7.8789	8.2776e-07	0.00056526
Cluster-15524.0	33.3270869134813	0	7.8531	8.0699e-07	0.00056526
Cluster-18351.0	35.1989851963059	0	7.932	8.1458e-07	0.00056526
Cluster-30167.23647	0	47.6890703044768	-7.7477	8.4396e-07	0.00056526
Cluster-30167.31978	17.0654181764482	334.774507883808	-4.276	8.2992e-07	0.00056526
Cluster-30167.31988	0	49.1244528088667	-7.7905	8.4155e-07	0.00056526
Cluster-30167.36511	15.0437230860603	192.051396432155	-3.6818	8.3281e-07	0.00056526
Cluster-30167.39105	294.315045829938	53.9370202650407	2.4505	8.4438e-07	0.00056526
Cluster-30167.42240	55.8811123093874	437.294134824111	-2.961	8.3959e-07	0.00056526
Cluster-30167.47510	12.7464367439811	100.444679855309	-2.9647	8.411e-07	0.00056526
Cluster-30167.37185	1031.8759585505	244.784942925108	2.0768	8.5899e-07	0.00057174
Cluster-30167.12262	85.5100555919309	7.85172416135143	3.4345	8.6457e-07	0.00057217
Cluster-30167.54147	0	61.8959841933386	-8.1231	8.8688e-07	0.00058359
Cluster-30167.40005	176.044049183082	953.809865960614	-2.4374	9.0898e-07	0.00059398
Cluster-30167.58004	3039.27761563638	556.072511746311	2.4514	9.1293e-07	0.00059398
Cluster-30167.33804	33.2122924651961	487.707737073469	-3.8849	9.4148e-07	0.00060341
Cluster-30167.39592	829.097223399926	284.685154431632	1.5437	9.3638e-07	0.00060341
Cluster-30167.43014	398.237897569595	2322.08031333058	-2.5436	9.4305e-07	0.00060341
Cluster-30167.35380	3146.70317871161	1269.33522007868	1.31	9.6049e-07	0.0006112
Cluster-30167.23851	6.13025632453717	209.914378092089	-5.0624	9.9246e-07	0.00062808
Cluster-30167.33152	57.5517096563886	378.148296188047	-2.7125	1.0294e-06	0.00064743
Cluster-30167.56032	8.04196669456634	114.200581942576	-3.8808	1.0342e-06	0.00064743
Cluster-14734.0	29.6376361155677	0	7.6884	1.0932e-06	0.00066113
Cluster-16057.0	35.649225232764	0	7.9545	1.1348e-06	0.00066113
Cluster-16957.0	37.1505950086421	0	8.0076	1.1412e-06	0.00066113
Cluster-30167.35559	0.359692875266377	92.0458557794033	-7.7336	1.1234e-06	0.00066113
Cluster-30167.37572	157.224274660861	989.969196125722	-2.6542	1.0642e-06	0.00066113
Cluster-30167.37860	34.6753986084575	568.273153470872	-4.0453	1.1166e-06	0.00066113
Cluster-30167.38958	761.244051633841	5873.262359044	-2.9474	1.1148e-06	0.00066113
Cluster-30167.40017	6844.17135939096	1828.65704915701	1.9043	1.1417e-06	0.00066113
Cluster-30167.40751	10466.7685359627	2120.95090160609	2.3033	1.0797e-06	0.00066113
Cluster-30167.42781	5283.31921545995	2076.15671327789	1.3477	1.1138e-06	0.00066113
Cluster-30167.44242	1.07907862579913	80.7489753599702	-6.1299	1.1214e-06	0.00066113
Cluster-30167.44941	98.4054327340999	405.092193463402	-2.0394	1.1249e-06	0.00066113
Cluster-30167.46696	1.43877150106551	74.6164937868997	-5.6069	1.1031e-06	0.00066113
Cluster-30167.5048	35.9017750271471	0	7.963	1.1401e-06	0.00066113
Cluster-30167.57729	0.359692875266377	60.0285489700651	-7.118	1.1065e-06	0.00066113
Cluster-15270.0	31.9307944288909	0	7.7898	1.1478e-06	0.00066135
Cluster-30167.17066	326.512640976352	18.858429411777	4.1325	1.1637e-06	0.00066636
Cluster-30167.17787	0.359692875266377	66.7764126392779	-7.2715	1.1738e-06	0.00066636
Cluster-30167.57958	880.955578876711	277.814327174142	1.6664	1.1695e-06	0.00066636
Cluster-14471.1	42.2327275973976	0	8.1949	1.2155e-06	0.00068668
Cluster-30167.39190	56401.2967212631	11171.2049987738	2.336	1.228e-06	0.00069036
Cluster-16807.0	36.5414492481683	0	7.9912	1.2407e-06	0.00069415
Cluster-12854.0	48.4808752793957	0	8.3986	1.2519e-06	0.00069706
Cluster-30167.31529	27.7772619592008	275.358758335561	-3.3098	1.269e-06	0.00070316
Cluster-30167.38217	6235.75750396636	1377.31847727746	2.1791	1.2877e-06	0.00070981
Cluster-30167.38933	10.8346390188495	216.567147489889	-4.2933	1.2932e-06	0.00070981
Cluster-30167.43023	16.7107097393132	223.280468950792	-3.7409	1.3227e-06	0.00072212
Cluster-30167.56187	712.338586484012	196.433897042614	1.86	1.3281e-06	0.00072212
Cluster-30167.18498	0	62.8921604898267	-8.1462	1.348e-06	0.00072952
Cluster-30167.40548	284.502654245694	2506.88961949164	-3.1384	1.3555e-06	0.00073016
Cluster-30167.30275	43.4731271572177	414.262910237841	-3.2581	1.3634e-06	0.00073099
Cluster-30167.39492	92.058485383833	838.677056273347	-3.1874	1.3773e-06	0.00073505
Cluster-30167.13745	43.1572870428094	1.90975448110794	4.536	1.3897e-06	0.00073826
Cluster-30167.16170	498.822764768903	44.0884629382457	3.5091	1.404e-06	0.00074246
Cluster-30167.60532	0	45.0630903353786	-7.6662	1.4219e-06	0.00074852
Cluster-30167.39029	296.06122312726	986.776743907846	-1.7374	1.4438e-06	0.00075659
Cluster-14077.0	32.3846451590975	0	7.8113	1.4699e-06	0.00076337
Cluster-30167.30807	3.61240619767253	111.819067185624	-4.8979	1.4677e-06	0.00076337
Cluster-17532.0	33.3917509778893	0	7.8592	1.5212e-06	0.00076933
Cluster-18777.0	36.4042950417453	0	7.98	1.4974e-06	0.00076933
Cluster-30167.33801	38.7199878234113	350.759226473759	-3.1822	1.4913e-06	0.00076933
Cluster-30167.41490	5.45068266120901	164.05656865861	-4.9644	1.5207e-06	0.00076933
Cluster-30167.45095	9.01295847500444	181.274679236282	-4.2976	1.5211e-06	0.00076933
Cluster-30167.47886	11.5204029500941	139.678746086639	-3.5883	1.5155e-06	0.00076933
Cluster-30167.38265	90.8072605383749	860.609813491512	-3.2409	1.5346e-06	0.00076939
Cluster-30167.46749	9.75040124471407	210.661122576613	-4.4046	1.528e-06	0.00076939
Cluster-14715.1	38.9174160001789	0	8.0813	1.6622e-06	0.00082747
Cluster-30167.36520	3158.05875288383	640.974721064512	2.3017	1.6648e-06	0.00082747
Cluster-30167.32150	9.42020215997979	98.941615492956	-3.4084	1.7221e-06	0.00084509
Cluster-30167.38567	0.359692875266377	76.1312681683271	-7.4603	1.72e-06	0.00084509
Cluster-30167.40067	40828.7948596865	9307.23134485533	2.1332	1.7087e-06	0.00084509
Cluster-30167.31278	17.8348469557556	109.524437239294	-2.626	1.7573e-06	0.00085753
Cluster-30167.38168	992.461286486074	363.095104014768	1.4513	1.7622e-06	0.00085753
Cluster-19384.0	27.4640014189607	0	7.5779	1.7946e-06	0.00086601
Cluster-30167.57557	600.268068621479	65.6539034824427	3.198	1.79e-06	0.00086601
Cluster-30167.37501	1894.41872707775	402.351036705787	2.2363	1.8119e-06	0.00087069
Cluster-30167.49413	6.69486082937529	77.2662712175059	-3.525	1.8508e-06	0.00088572
Cluster-30167.13000	355.547335190577	61.4941538803363	2.5391	1.8619e-06	0.00088735
Cluster-30167.41953	23396.8908517236	3454.4203282568	2.7599	1.8751e-06	0.00089002
Cluster-17570.0	28.6718908385683	0	7.6378	1.8847e-06	0.00089092
Cluster-19849.0	28.0286059237988	0	7.6056	1.9642e-06	0.00091355
Cluster-30167.40320	547.991175018849	2292.61426759028	-2.0646	1.9587e-06	0.00091355
Cluster-30167.49093	28.4282855964746	248.232266912636	-3.1287	1.9627e-06	0.00091355
Cluster-30167.51397	12.912480050826	262.716861620886	-4.3796	1.9464e-06	0.00091355
Cluster-24067.1	43.5260923849632	0.319100000370473	7.2785	1.9876e-06	0.00092075
Cluster-30167.11788	97.6984207237931	4.76016499083753	4.41	2.0095e-06	0.00092722
Cluster-30167.41740	41603.9368372856	6728.19066459475	2.6285	2.0515e-06	0.00093908
Cluster-33186.0	0	38.2843208367526	-7.4312	2.049e-06	0.00093908
Cluster-30167.40717	90.8054500184797	342.393080609689	-1.9134	2.0727e-06	0.00094506
Cluster-30167.45989	597.712996022357	119.412477870134	2.3245	2.1147e-06	0.00096044
Cluster-30167.54005	0	53.2329349401912	-7.906	2.125e-06	0.00096133
Cluster-14561.1	43.1907341518926	0.319100000370473	7.2654	2.144e-06	0.00096617
Cluster-30167.12824	448.750221026531	31.076710186467	3.8623	2.1793e-06	0.00097661
Cluster-30167.37311	1198.90510186221	449.439811347584	1.4161	2.1841e-06	0.00097661
Cluster-30167.43852	475.804527620356	1229.46678590915	-1.3688	2.1996e-06	0.00097977
Cluster-30167.28501	14.6493772719256	194.423330463409	-3.7155	2.3234e-06	0.0010309
Cluster-19052.0	33.4522870135414	0	7.861	2.368e-06	0.0010444
Cluster-30167.36593	98.2229682177683	1209.12457016907	-3.6187	2.3717e-06	0.0010444
Cluster-30167.32044	9.38030271767275	112.572260308679	-3.5787	2.4462e-06	0.0010731
Cluster-16149.1	33.061551893155	0	7.8426	2.4586e-06	0.0010739
Cluster-30167.52002	3.25013374823802	60.2933829658998	-4.1402	2.4666e-06	0.0010739
Cluster-30167.35557	5822.5728243513	1383.90220023743	2.0733	2.5838e-06	0.0011207
Cluster-30167.42529	35.2624502265358	265.125378264251	-2.9086	2.6183e-06	0.0011286
Cluster-30167.55233	508.288905866158	153.008062269442	1.7331	2.6215e-06	0.0011286
Cluster-30167.32219	6.84439557163123	241.194401873824	-5.143	2.6628e-06	0.0011379
Cluster-30167.68280	6.33516795410891	104.292148833891	-4.0406	2.6584e-06	0.0011379
Cluster-30167.35802	19.1757625530301	118.455357000824	-2.6138	2.6934e-06	0.0011427
Cluster-30167.45244	12.777478989101	194.192651843005	-3.9023	2.6937e-06	0.0011427
Cluster-30167.23156	406.415876058645	132.231871741724	1.6213	2.716e-06	0.001148
Cluster-21245.1	42.386477723512	0.319100000370473	7.2407	2.7779e-06	0.0011699
Cluster-30167.41426	72.7273472410402	879.06742877334	-3.5912	2.8008e-06	0.001171
Cluster-30167.45234	879.714486966416	273.6974895539	1.6857	2.8007e-06	0.001171
Cluster-30167.44425	24.2063036584231	200.056796594758	-3.0356	2.8166e-06	0.0011734
Cluster-17094.1	29.7095215674725	0	7.6861	2.8313e-06	0.0011753
Cluster-30167.16923	799.578052293803	158.351664107073	2.339	2.9089e-06	0.0011795
Cluster-30167.21461	1.58056752081707	71.2675649848595	-5.4907	2.8914e-06	0.0011795
Cluster-30167.32230	8715.60955961561	1955.28837277204	2.1565	2.874e-06	0.0011795
Cluster-30167.41567	1890.94478896347	403.08844795441	2.2312	2.8945e-06	0.0011795
Cluster-30167.42917	322.006052715603	1406.41878081373	-2.1287	2.8619e-06	0.0011795
Cluster-30167.43083	21.7127008186519	282.508822598817	-3.7113	2.907e-06	0.0011795
Cluster-30167.46730	23.4584552369386	166.556593647996	-2.8242	2.9129e-06	0.0011795
Cluster-30167.48585	154.755093818388	609.211250798575	-1.9781	2.9335e-06	0.0011797
Cluster-30167.50484	378.32897104856	115.709751421768	1.7113	2.9245e-06	0.0011797
Cluster-30167.22168	1.79846437633188	88.9772337822642	-5.5542	2.9673e-06	0.0011891
Cluster-18087.0	28.6175450708327	0	7.6313	3.0027e-06	0.0011973
Cluster-21696.1	44.0507974474943	0	8.2583	3.0187e-06	0.0011973
Cluster-30167.40415	11349.1018722171	3828.8014041371	1.5675	3.013e-06	0.0011973
Cluster-21810.0	27.3645970605818	0	7.5695	3.045e-06	0.0011982
Cluster-30167.14861	3918.16085720637	839.748652010145	2.2228	3.0521e-06	0.0011982
Cluster-42609.0	218.531113157502	31.4602715253328	2.7983	3.0313e-06	0.0011982
Cluster-30167.16796	124.740819487452	19.5264743950397	2.6792	3.1476e-06	0.0012283
Cluster-30167.33758	355.075696302108	986.646226608408	-1.475	3.1606e-06	0.0012283
Cluster-30167.3818	1.07907862579913	87.5014098438766	-6.2527	3.1501e-06	0.0012283
Cluster-30167.10548	1344.968481392	304.043413994876	2.1469	3.202e-06	0.0012402
Cluster-18944.0	33.4548665877095	0	7.8612	3.2513e-06	0.0012408
Cluster-30167.35619	599.706172124817	192.251047687169	1.6413	3.2491e-06	0.0012408
Cluster-30167.37982	0	38.4349027296305	-7.4364	3.2571e-06	0.0012408
Cluster-30167.41227	22.0428999033862	157.361107454733	-2.8342	3.2522e-06	0.0012408
Cluster-30167.9422	114.17576295819	21.3884043678234	2.4174	3.221e-06	0.0012408
Cluster-30167.45223	26.3564601222097	233.926306165781	-3.158	3.2756e-06	0.0012438
Cluster-30167.30802	3.08503420587088	94.6428077429252	-5.0014	3.3137e-06	0.0012541
Cluster-16808.0	30.2446322817785	0	7.7136	3.3557e-06	0.0012569
Cluster-30167.13752	233.501321777574	20.5010490714656	3.5277	3.338e-06	0.0012569
Cluster-30167.14469	221.222147419213	38.5882678555911	2.5196	3.3674e-06	0.0012569
Cluster-30167.33104	9.69605547697854	152.702290147474	-3.9975	3.3753e-06	0.0012569
Cluster-30167.49512	41.2368941857981	483.799224672043	-3.5462	3.3738e-06	0.0012569
Cluster-30167.36180	18.8612156235095	258.246300501982	-3.7651	3.4074e-06	0.0012648
Cluster-30167.29900	2.88786129880352	72.8571657610244	-4.5904	3.4415e-06	0.0012734
Cluster-30167.4883	299.629769768468	71.3419393512989	2.0765	3.4524e-06	0.0012734
Cluster-30167.43885	282.735739103447	854.223730390124	-1.5928	3.4702e-06	0.0012759
Cluster-30167.43028	4559.71927937022	888.753435897865	2.3595	3.5765e-06	0.0013084
Cluster-30167.58850	3.61498577184065	115.208236862904	-4.9441	3.5814e-06	0.0013084
Cluster-30167.28014	206.550343726131	586.961422764397	-1.5073	3.6388e-06	0.0013189
Cluster-30167.39292	11832.813188736	2690.68099350647	2.1369	3.6443e-06	0.0013189
Cluster-30167.48734	31.1138148398745	199.68835025863	-2.678	3.6219e-06	0.0013189
Cluster-21407.0	40.7340247507901	0.319100000370473	7.1871	3.6825e-06	0.0013212
Cluster-30167.34394	93.256231216973	828.904639467646	-3.1513	3.6907e-06	0.0013212
Cluster-30167.36972	3426.97809047452	677.16903026704	2.3401	3.7189e-06	0.0013212
Cluster-30167.40452	1845.77496227964	5428.75711982465	-1.556	3.712e-06	0.0013212
Cluster-30167.42632	3656.01280845937	1120.03574152476	1.7069	3.7108e-06	0.0013212
Cluster-30167.47126	5380.21440443314	1504.62463588533	1.8385	3.6647e-06	0.0013212
Cluster-30167.21772	7.41166700573991	176.600427098751	-4.5689	3.7509e-06	0.0013284
Cluster-30167.43917	108.375967783694	516.542807170579	-2.2529	3.8077e-06	0.0013445
Cluster-30167.16670	354.949007614871	42.7999084889855	3.0588	3.8564e-06	0.0013575
Cluster-30167.38166	956.07234560408	3073.69254436193	-1.6841	3.8924e-06	0.001366
Cluster-30167.19098	153.257761165728	28.5956804486619	2.4309	3.9117e-06	0.0013687
Cluster-30167.55693	4.32921237403716	81.5063471324462	-4.1782	3.9955e-06	0.0013938
Cluster-30167.31486	14.6919436435032	157.757616524166	-3.4006	4.02e-06	0.001398
Cluster-30167.40325	1633.70623478613	8238.89100314866	-2.3342	4.0318e-06	0.001398
Cluster-30167.19639	3.61498577184065	101.483672559043	-4.7582	4.0727e-06	0.001408
Cluster-30167.32309	4.33179194820528	73.9608708155178	-4.0344	4.0888e-06	0.0014093
Cluster-14316.0	34.0143119442114	0	7.8844	4.1361e-06	0.0014172
Cluster-16912.0	29.4610998018453	0	7.6809	4.1356e-06	0.0014172
Cluster-30167.32034	0	42.0352947951907	-7.5658	4.1947e-06	0.0014331
Cluster-9290.0	25.2142658865904	0	7.4528	4.2208e-06	0.0014377
Cluster-30167.27931	0	57.6407861333419	-8.0203	4.2418e-06	0.0014406
Cluster-18897.0	28.8147179779001	0	7.6402	4.2936e-06	0.0014413
Cluster-30167.37202	116.58209025615	815.214427575506	-2.8046	4.2751e-06	0.0014413
Cluster-30167.41775	540.720706138357	2044.25615736711	-1.9186	4.2589e-06	0.0014413
Cluster-30167.48530	1940.41291256336	613.807300924973	1.6611	4.2893e-06	0.0014413
Cluster-13478.0	28.4876158023415	0	7.6301	4.3366e-06	0.0014515
Cluster-30167.52446	18.7876943619144	174.690175468232	-3.2083	4.3806e-06	0.0014621
Cluster-13543.0	36.0502786498228	0	7.9716	4.4809e-06	0.0014888
Cluster-30167.38720	15823.1470913928	3780.9014624299	2.0652	4.4864e-06	0.0014888
Cluster-30167.34156	478.815845162343	87.0256638777764	2.4647	4.5429e-06	0.0015032
Cluster-30167.52619	0.359692875266377	65.7606988206851	-7.249	4.5811e-06	0.0015115
Cluster-20609.1	32.4803514686255	0	7.8202	4.632e-06	0.001524
Cluster-30167.43544	397.498515845983	27.301938766521	3.8764	4.6957e-06	0.0015406
Cluster-30167.36750	0	29.8482016986539	-7.0708	4.7658e-06	0.0015591
Cluster-30167.48810	1877.69311899942	513.262169843088	1.8722	4.7829e-06	0.0015603
Cluster-15611.0	36.3199416989051	0	7.9844	4.8173e-06	0.0015656
Cluster-30167.38003	801.603640835331	310.553677407176	1.3681	4.8262e-06	0.0015656
Cluster-19606.0	32.1434447809671	0	7.7996	4.8659e-06	0.0015741
Cluster-30167.31556	3030.12037901188	463.002988234189	2.7112	4.9272e-06	0.001589
Cluster-30167.50314	9.35441962088904	119.879318934474	-3.7062	4.9393e-06	0.001589
Cluster-30167.38928	6830.91351145716	2279.08516791335	1.5836	4.9615e-06	0.0015907
Cluster-30167.43416	5265.90602752501	1104.79914129216	2.2533	4.9722e-06	0.0015907
Cluster-17916.0	28.6552949188768	0	7.6401	5.0557e-06	0.001613
Cluster-18144.0	28.2630113439026	0	7.6135	5.0852e-06	0.0016179
Cluster-30167.24062	795.306202037182	276.377298241149	1.5248	5.1317e-06	0.0016194
Cluster-30167.39500	323.226071257041	1727.86708056703	-2.4178	5.1123e-06	0.0016194
Cluster-30167.65019	246.788824926162	52.9373719795447	2.2286	5.1249e-06	0.0016194
Cluster-17398.2	27.8117401878642	0	7.5892	5.1704e-06	0.0016272
Cluster-30167.62311	180.492848591682	12.9365395241623	3.8236	5.1926e-06	0.0016297
Cluster-30167.39066	5746.3295795719	1689.03283574364	1.7666	5.2106e-06	0.001631
Cluster-30167.43795	373.771019391721	94.6186087066256	1.985	5.276e-06	0.001647
Cluster-30167.40236	2252.02388204837	573.980090252781	1.973	5.4324e-06	0.0016867
Cluster-30167.48070	31.245379918056	203.382878465649	-2.6934	5.4304e-06	0.0016867
Cluster-30167.49169	1.07907862579913	67.8913667323034	-5.883	5.4594e-06	0.0016906
Cluster-30167.2520	0.719385750532754	52.1150944398694	-6.0665	5.4954e-06	0.0016947
Cluster-30167.31032	4243.84056164743	921.546545576505	2.2039	5.5124e-06	0.0016947
Cluster-30167.42106	89.9004154873372	742.166699468148	-3.0449	5.5312e-06	0.0016947
Cluster-30167.44948	240.993997048148	75.3094042208804	1.6771	5.5309e-06	0.0016947
Cluster-9860.0	32.5936848174252	0	7.8237	5.5635e-06	0.0017001
Cluster-30167.34122	20.3551893016859	303.858813461731	-3.9078	5.6155e-06	0.0017114
Cluster-30167.22057	1.07907862579913	83.8414327974115	-6.193	5.6734e-06	0.0017176
Cluster-30167.50506	3.01933902188258	85.821791712648	-4.798	5.6802e-06	0.0017176
Cluster-30167.58079	0	31.3813406288373	-7.1441	5.6529e-06	0.0017176
Cluster-15086.0	33.0361861313789	0	7.8468	5.7433e-06	0.0017218
Cluster-19072.0	27.9317811395881	0	7.5982	5.7274e-06	0.0017218
Cluster-30167.16268	0.359692875266377	70.717119492392	-7.3537	5.7705e-06	0.0017218
Cluster-30167.30801	23.3692818201298	299.039536945243	-3.689	5.7833e-06	0.0017218
Cluster-30167.33839	19.0868512015287	207.600433066644	-3.43	5.7364e-06	0.0017218
Cluster-30167.7602	50.7332777410365	0.638200000740946	6.5136	5.7713e-06	0.0017218
Cluster-30167.24751	5.19555329265772	81.7052216565091	-3.9386	5.8787e-06	0.0017457
Cluster-30167.24536	120.820748673388	23.5593944446632	2.3681	5.925e-06	0.001755
Cluster-30167.30413	2.72534133060451	379.476401403972	-7.1662	6.1334e-06	0.0018096
Cluster-30167.41704	486.248750206366	104.528332247509	2.222	6.1408e-06	0.0018096
Cluster-30167.40674	7862.14562839783	2612.70199985957	1.5893	6.1866e-06	0.0018185
Cluster-30167.33451	54.5026215742737	706.755632452424	-3.6955	6.2523e-06	0.0018285
Cluster-30167.44084	12.2397013455244	145.866005098294	-3.5842	6.2407e-06	0.0018285
Cluster-11773.0	29.1247104491945	0	7.6658	6.3125e-06	0.0018415
Cluster-30167.45008	2826.82649674036	1087.40628426081	1.3786	6.3516e-06	0.0018482
Cluster-14612.0	29.9159816516321	0	7.6996	6.3737e-06	0.00185
Cluster-18601.0	28.5481518379936	0	7.6322	6.4076e-06	0.0018552
Cluster-17716.4	27.5105211090894	0	7.5822	6.4474e-06	0.001859
Cluster-30167.40980	113.752091268121	497.604799607644	-2.129	6.4528e-06	0.001859
Cluster-11913.0	27.4499850734373	0	7.5801	6.5039e-06	0.0018599
Cluster-18111.2	24.0809288481582	0	7.3833	6.4917e-06	0.0018599
Cluster-30167.40070	1285.1469550839	7220.17404936998	-2.49	6.4758e-06	0.0018599
Cluster-30167.26875	2.94323818611932	118.962297787397	-5.3669	6.5314e-06	0.0018631
Cluster-30167.35960	195.949690493522	1011.18376657226	-2.3667	6.5788e-06	0.001872
Cluster-30167.9114	32.3927333020116	0.240799806699715	6.857	6.7227e-06	0.0019083
Cluster-30167.19389	0.724544898869007	67.4005062207408	-6.4425	6.8434e-06	0.0019378
Cluster-30167.28380	118.726825506293	466.978716199819	-1.9779	6.9593e-06	0.0019658
Cluster-30167.35305	3300.41163578308	1112.27532821586	1.5696	7.0178e-06	0.0019775
Cluster-17499.0	33.8222981854803	0	7.8772	7.1487e-06	0.0020063
Cluster-30167.17001	0.719385750532754	53.3999312202504	-6.104	7.1893e-06	0.0020063
Cluster-30167.32223	9.64583773799899	122.27235029406	-3.6694	7.1575e-06	0.0020063
Cluster-30167.55236	451.761506188798	123.256214437924	1.8778	7.1742e-06	0.0020063
Cluster-30167.24850	0	42.6977965491694	-7.5881	7.2856e-06	0.0020244
Cluster-30167.35454	1963.12157393457	349.500965396292	2.4911	7.2956e-06	0.0020244
Cluster-30167.38935	1316.00982784086	384.935439878071	1.7746	7.3067e-06	0.0020244
Cluster-30167.47311	385.533157196602	131.802237307276	1.5513	7.327e-06	0.0020252
Cluster-11042.0	24.2164472448908	0	7.3952	7.3567e-06	0.0020277
Cluster-30167.39986	175.801730330269	1255.81580300654	-2.8363	7.371e-06	0.0020277
Cluster-16304.0	31.9814421477757	0	7.798	7.4698e-06	0.0020403
Cluster-30167.28472	1421.40100890049	436.317203876918	1.7051	7.4526e-06	0.0020403
Cluster-30167.47507	102.706095082083	308.834702382998	-1.5874	7.4539e-06	0.0020403
Cluster-30167.37316	714.260796656526	282.671180601563	1.3367	7.5502e-06	0.0020574
Cluster-19022.0	22.8072568894598	0	7.3062	7.5924e-06	0.0020603
Cluster-30167.39854	17.1916493960885	892.872162239847	-5.6949	7.614e-06	0.0020603
Cluster-30167.79	50.0585206012419	3.41620954248721	3.9244	7.597e-06	0.0020603
Cluster-17630.0	26.9018891331882	0	7.5475	7.7659e-06	0.0020759
Cluster-30167.23722	1068.27554156546	371.391281022653	1.5248	7.7972e-06	0.0020759
Cluster-30167.32502	49.1680197506304	411.05115461757	-3.0601	7.7375e-06	0.0020759
Cluster-30167.35263	1625.49856611647	553.106975475404	1.5555	7.7615e-06	0.0020759
Cluster-30167.54134	238.694557561371	48.8150581353635	2.2969	7.7446e-06	0.0020759
Cluster-30167.58040	583.583759313958	40.8403033803902	3.8454	7.7882e-06	0.0020759
Cluster-30167.60203	6.1985310826936	168.165088768728	-4.7535	7.7113e-06	0.0020759
Cluster-14759.0	25.0853677376795	0	7.446	7.8252e-06	0.0020786
Cluster-22835.1	32.6190505792013	0	7.82	7.8601e-06	0.0020831
Cluster-30167.29066	261.453749856549	85.9017093083716	1.6069	7.8797e-06	0.0020835
Cluster-30167.42255	1324.05339281665	415.165919625709	1.674	8.2659e-06	0.0021806
Cluster-30167.39405	10688.9123587188	4124.41358182257	1.3739	8.348e-06	0.0021923
Cluster-30167.42035	33.3416205940122	492.437849380708	-3.8821	8.3402e-06	0.0021923
Cluster-30167.14740	1.43877150106551	80.9061993078177	-5.7358	8.3689e-06	0.0021928
Cluster-16904.0	27.0923544373315	0	7.5513	8.4253e-06	0.0022007
Cluster-17949.0	26.1488815633674	0	7.5042	8.4939e-06	0.0022007
Cluster-30167.18946	12.2925860137746	113.954238906592	-3.2126	8.4596e-06	0.0022007
Cluster-30167.25920	1068.51332371223	345.19666759496	1.6309	8.4872e-06	0.0022007
Cluster-30167.58287	0	29.0363271940151	-7.0319	8.4519e-06	0.0022007
Cluster-30167.34283	58.2845876218301	3.63067433446736	4.0026	8.5358e-06	0.0022066
Cluster-24340.0	36.7784342424402	0	7.9982	8.6433e-06	0.0022099
Cluster-30167.15857	0	41.3756053008451	-7.5429	8.5898e-06	0.0022099
Cluster-30167.28915	22.3420567430005	171.242161829404	-2.9314	8.6204e-06	0.0022099
Cluster-30167.37998	108.316805492425	322.533103204347	-1.5719	8.6438e-06	0.0022099
Cluster-30167.46020	3043.94801068041	722.151295787524	2.076	8.6329e-06	0.0022099
Cluster-30167.36222	1110.06229918038	162.196817518158	2.7779	8.703e-06	0.0022152
Cluster-30167.70209	0	29.5345707799043	-7.0568	8.6913e-06	0.0022152
Cluster-30167.33127	26.7524417460347	294.089875787357	-3.4551	8.7296e-06	0.0022171
Cluster-30167.64561	4.74170256245121	90.2073744140429	-4.2478	8.8435e-06	0.0022411
Cluster-30167.9710	366.490050708745	60.1563723640948	2.6125	8.8641e-06	0.0022414
Cluster-30167.37981	1.43877150106551	64.3631009283051	-5.3997	8.9018e-06	0.0022461
Cluster-30167.36834	442.948908130311	1180.64074675663	-1.4155	8.9561e-06	0.0022548
Cluster-30167.38689	5980.51347447755	2160.08033988791	1.4694	9.0473e-06	0.0022729
Cluster-30167.43618	13.0506653768292	174.714003766215	-3.7423	9.1175e-06	0.0022855
Cluster-30167.40079	472.667807780413	1309.29903355012	-1.4697	9.1534e-06	0.0022896
Cluster-18661.0	28.3545896246746	0	7.6195	9.1775e-06	0.0022907
Cluster-22758.0	23.6026561206534	0	7.3547	9.2859e-06	0.0022981
Cluster-30167.10541	1117.93205818956	210.792484050445	2.4094	9.2866e-06	0.0022981
Cluster-30167.37953	293.80359130383	1893.88451800708	-2.6879	9.2946e-06	0.0022981
Cluster-30167.40368	375.920500951944	1554.48537630345	-2.0488	9.2428e-06	0.0022981
Cluster-30167.43770	56.7047121462255	395.306265229654	-2.7993	9.3367e-06	0.0022981
Cluster-30167.44563	729.787699899162	281.895695292596	1.3734	9.3391e-06	0.0022981
Cluster-30167.67572	0	33.7702313177963	-7.2503	9.3459e-06	0.0022981
Cluster-30167.40066	22986.3603507418	5838.46768346007	1.9772	9.4332e-06	0.0023146
Cluster-30167.33387	3438.09924796481	716.077153426996	2.2642	9.4675e-06	0.0023181
Cluster-30167.36554	116.56024783302	502.302211361541	-2.1051	9.5608e-06	0.002336
Cluster-30167.16566	0	35.8009902733629	-7.3342	9.6206e-06	0.0023457
Cluster-30167.36461	388.306419144146	1833.52980929315	-2.2387	9.6977e-06	0.0023595
Cluster-30167.56549	0	43.8279107660455	-7.6257	9.7446e-06	0.0023659
Cluster-30167.33897	663.215111539452	199.597004035297	1.7344	9.7864e-06	0.0023711
Cluster-30167.15764	0	41.5778414973838	-7.5499	9.8716e-06	0.0023868
Cluster-12772.0	32.3980603649457	0	7.8189	1.0037e-05	0.0024177
Cluster-15373.3	59.8521699167041	1.27640000148189	5.6845	1.0041e-05	0.0024177
Cluster-30167.37882	1257.13773853949	494.409522655423	1.3467	1.0207e-05	0.0024524
Cluster-21612.0	41.4248604752686	0.319100000370473	7.209	1.0248e-05	0.0024573
Cluster-14250.0	26.5044464098778	0	7.519	1.0401e-05	0.0024888
Cluster-30167.44670	0	38.2375500330009	-7.4293	1.0437e-05	0.0024922
Cluster-23721.0	40.3095804560132	0.319100000370473	7.1685	1.0644e-05	0.0025365
Cluster-30167.26825	0.359692875266377	49.7457341306965	-6.847	1.0679e-05	0.0025373
Cluster-30167.43145	7409.16070759045	1019.01033866663	2.8625	1.0713e-05	0.0025373
Cluster-30167.43619	4.08801199590676	121.91546568168	-4.9568	1.0699e-05	0.0025373
Cluster-30167.16430	10.3911065853154	115.14131211886	-3.4456	1.0835e-05	0.0025608
Cluster-30167.22530	25.0649058545393	240.556169226682	-3.2548	1.0893e-05	0.0025693
Cluster-18417.0	31.2863910394387	0	7.7642	1.0948e-05	0.0025772
Cluster-19789.0	23.378568997222	0	7.3473	1.1006e-05	0.0025856
Cluster-30167.29552	2.72534133060451	76.3623389540028	-4.8925	1.1064e-05	0.0025937
Cluster-30167.41660	1027.98382107948	3426.77182215504	-1.737	1.1182e-05	0.0026162
Cluster-45382.0	0	32.4334365007828	-7.1871	1.125e-05	0.0026269
Cluster-47794.0	43.0386198354686	1.97730992797636	4.4989	1.1408e-05	0.0026584
Cluster-18927.0	39.5985381180949	0	8.109	1.1476e-05	0.0026634
Cluster-30167.42243	9752.33144389132	3689.45236584853	1.4025	1.1468e-05	0.0026634
Cluster-15584.0	28.9275375421272	0	7.6568	1.157e-05	0.0026746
Cluster-30167.42491	15.0012440695852	218.155725397957	-3.8613	1.1558e-05	0.0026746
Cluster-30167.26697	0	29.9867484125297	-7.079	1.1648e-05	0.0026873
Cluster-30167.28242	196.959805866388	729.878888378925	-1.8864	1.1854e-05	0.0027293
Cluster-17085.0	27.4923767348101	0	7.5793	1.2086e-05	0.0027474
Cluster-19654.0	27.4923767348101	0	7.5793	1.2086e-05	0.0027474
Cluster-23767.0	24.783631323897	0	7.4271	1.1973e-05	0.0027474
Cluster-30167.12053	178.378806166249	15.3327391397845	3.5598	1.2099e-05	0.0027474
Cluster-30167.40188	142.983434258798	872.666529088969	-2.6099	1.2062e-05	0.0027474
Cluster-30167.54793	359.105902609479	101.291526712325	1.824	1.2033e-05	0.0027474
Cluster-30167.57169	632.318138192993	134.745061572273	2.2317	1.2042e-05	0.0027474
Cluster-30167.34532	191.826938203645	1468.47978448276	-2.9358	1.2166e-05	0.0027518
Cluster-30167.36521	4708.70600911169	1731.99298326606	1.443	1.2159e-05	0.0027518
Cluster-14422.0	26.0407073629039	0	7.5007	1.2248e-05	0.0027597
Cluster-24521.0	44.7727627721951	0.319100000370473	7.3198	1.2247e-05	0.0027597
Cluster-30167.30555	26.0883455277153	328.770052530726	-3.6596	1.2312e-05	0.0027687
Cluster-24566.0	34.362655403225	0.319100000370473	6.9407	1.2355e-05	0.0027729
Cluster-30167.45875	79.5198019088992	409.569192458667	-2.3623	1.2437e-05	0.0027859
Cluster-30167.54664	7.27760970849273	123.600908890933	-4.0733	1.2524e-05	0.0028002
Cluster-30167.21244	7.36918798926474	155.686009684692	-4.3766	1.2614e-05	0.0028147
Cluster-30167.16140	0	34.5660854104513	-7.2838	1.2694e-05	0.0028271
Cluster-19741.0	34.3263666546663	0	7.8986	1.275e-05	0.0028343
Cluster-30167.29924	842.444620365585	276.362962236562	1.6087	1.3044e-05	0.002883
Cluster-30167.47397	1562.5403193579	607.943906602097	1.3624	1.3036e-05	0.002883
Cluster-30167.47405	21.5864695990115	277.643866961944	-3.6865	1.3004e-05	0.002883
Cluster-30167.29432	0.719385750532754	77.3798854753193	-6.652	1.3071e-05	0.0028833
Cluster-11174.0	23.0509494866559	0	7.3225	1.3271e-05	0.0029064
Cluster-17497.0	28.8307127579165	0	7.6499	1.3303e-05	0.0029064
Cluster-30167.11971	127.539856789857	29.8606308528535	2.1014	1.3239e-05	0.0029064
Cluster-30167.28186	311.823388199375	111.47189504243	1.4844	1.3277e-05	0.0029064
Cluster-30167.33196	4038.74926385569	406.267431938868	3.3144	1.3326e-05	0.0029064
Cluster-30167.33299	319.542562252951	915.083447516987	-1.5161	1.3308e-05	0.0029064
Cluster-30167.25176	1483.27671001159	377.144282064459	1.9765	1.3415e-05	0.0029204
Cluster-30167.38765	1618.02832700257	318.709993117553	2.3455	1.3447e-05	0.0029218
Cluster-17362.0	23.4416846070422	0	7.3496	1.3535e-05	0.0029354
Cluster-30167.36339	275.444965908372	81.0459024432043	1.7684	1.3632e-05	0.0029418
Cluster-30167.51743	811.69164730326	259.915044750838	1.6442	1.3599e-05	0.0029418
Cluster-52954.0	88.0054586055553	6.32448445685543	3.8147	1.364e-05	0.0029418
Cluster-15506.0	28.0518220913119	0	7.6072	1.3676e-05	0.0029439
Cluster-30167.25359	2002.15712071331	465.817468718864	2.1049	1.3773e-05	0.0029594
Cluster-12364.0	22.1266521065514	0	7.2652	1.3872e-05	0.0029727
Cluster-22099.0	22.6550552179333	0	7.2945	1.3886e-05	0.0029727
Cluster-30167.29548	255.912956809661	621.680345314922	-1.28	1.3941e-05	0.0029789
Cluster-30167.19152	671.544774059759	133.879351207165	2.3288	1.4051e-05	0.0029968
Cluster-30167.23201	932.699394564385	323.749997704981	1.5259	1.4229e-05	0.0030126
Cluster-30167.26084	235.023768472745	655.080617878676	-1.4796	1.4213e-05	0.0030126
Cluster-30167.36301	13.6153572367698	84.8996646226716	-2.6322	1.4216e-05	0.0030126
Cluster-30167.47850	10.1395879105125	89.4440292682163	-3.1515	1.4218e-05	0.0030126
Cluster-30167.26511	1.86415956032019	557.623719665706	-8.2782	1.4266e-05	0.0030149
Cluster-30167.30846	0	37.7699375701034	-7.4114	1.435e-05	0.0030216
Cluster-30167.33423	32.7600775446799	168.597356331008	-2.3633	1.4336e-05	0.0030216
Cluster-12927.0	30.281864794815	0	7.7141	1.4531e-05	0.0030543
Cluster-43760.0	44.2140059104708	0.638200000740946	6.303	1.457e-05	0.003057
Cluster-30167.26918	799.879446082783	226.901829209114	1.8191	1.4645e-05	0.0030616
Cluster-30167.31116	1602.44267816262	272.488331856796	2.5577	1.4634e-05	0.0030616
Cluster-13915.0	25.0610330954836	0	7.448	1.4899e-05	0.0030869
Cluster-16758.0	25.0610330954836	0	7.448	1.4899e-05	0.0030869
Cluster-30167.15129	318.094399078042	106.172770325284	1.5801	1.4859e-05	0.0030869
Cluster-30167.38102	11525.0731794904	3828.00443216661	1.5902	1.4799e-05	0.0030869
Cluster-30167.42572	72.5296502033582	287.390096590977	-1.9851	1.489e-05	0.0030869
Cluster-18367.0	24.8415877853809	0	7.4293	1.5028e-05	0.0031074
Cluster-30167.33473	3.95662162793015	92.8566475529193	-4.5014	1.5053e-05	0.0031074
Cluster-9402.0	29.530405679582	0	7.6796	1.5099e-05	0.0031115
Cluster-30167.42307	77.4844330977907	679.443510826655	-3.1296	1.5183e-05	0.0031232
Cluster-14068.0	22.7968512376848	0	7.3032	1.5323e-05	0.0031266
Cluster-16728.1	31.9111016000238	0	7.7869	1.5325e-05	0.0031266
Cluster-30167.38379	3111.16571180116	1094.76183030605	1.5066	1.5341e-05	0.0031266
Cluster-30167.40822	3150.56801856782	1023.25997751934	1.6228	1.5351e-05	0.0031266
Cluster-30167.49243	740.508830859006	248.564670182701	1.5767	1.5361e-05	0.0031266
Cluster-8483.0	29.5857825668978	0	7.6815	1.5316e-05	0.0031266
Cluster-17377.0	24.7023713397975	0	7.4216	1.5436e-05	0.0031364
Cluster-17456.0	32.9326537442441	0	7.8379	1.5581e-05	0.0031548
Cluster-23277.0	24.0875490959798	0	7.388	1.5572e-05	0.0031548
Cluster-13446.0	25.1753975638636	0	7.4468	1.5676e-05	0.0031628
Cluster-30167.45975	81.4855086262541	568.985243620629	-2.8053	1.565e-05	0.0031628
Cluster-30167.46544	1.07907862579913	64.4604272100321	-5.8125	1.5718e-05	0.0031659
Cluster-30167.36734	564.172174870678	2415.83737050973	-2.0983	1.6258e-05	0.0032689
Cluster-17110.0	29.1965959010994	0	7.6645	1.6361e-05	0.0032834
Cluster-30167.35407	5.05633684707429	84.3634358660144	-4.0128	1.6387e-05	0.0032834
Cluster-30167.39597	17964.7656407947	6484.06723098203	1.4703	1.6574e-05	0.0033095
Cluster-30167.49015	105.870578752158	20.8735168094444	2.349	1.6549e-05	0.0033095
Cluster-10489.0	25.5133353711023	0	7.4695	1.6653e-05	0.0033138
Cluster-30167.19702	8.40690607327141	115.641039553389	-3.7857	1.6627e-05	0.0033138
Cluster-30167.38626	14.9910131280151	129.840221513839	-3.0973	1.6692e-05	0.0033158
Cluster-30167.37447	0	27.296730106684	-6.9432	1.6725e-05	0.0033167
Cluster-30167.25057	971.031696302073	204.458917827228	2.249	1.6763e-05	0.0033187
Cluster-49931.0	1.07907862579913	59.3023577334236	-5.6904	1.6811e-05	0.0033224
Cluster-30167.45868	27.14945448944	300.973750427159	-3.4698	1.6926e-05	0.0033395
Cluster-30167.56264	1183.53797819988	373.169262588343	1.6668	1.7008e-05	0.0033498
Cluster-24639.0	32.3603105169016	0.319100000370473	6.8508	1.7445e-05	0.0034174
Cluster-29017.0	27.5298713131539	0.230055059897379	6.6235	1.7438e-05	0.0034174
Cluster-30167.38727	29.8877810459876	1334.68099612129	-5.4795	1.7442e-05	0.0034174
Cluster-30167.39633	56541.1007075386	9655.24162933957	2.55	1.7469e-05	0.0034174
Cluster-30167.42436	11631.206646207	2844.17567687965	2.032	1.7565e-05	0.0034304
Cluster-30167.36797	48.7939679050379	378.034658693352	-2.9532	1.7658e-05	0.0034428
Cluster-38107.0	0	35.7196031136378	-7.3307	1.7755e-05	0.0034559
Cluster-30167.55235	9.73234422553719	137.438798004273	-3.7889	1.7997e-05	0.0034971
Cluster-30167.32348	985.402395453911	248.027595422548	1.9911	1.8191e-05	0.0035289
Cluster-15044.0	24.2293451157314	0	7.3961	1.8375e-05	0.0035527
Cluster-30167.37451	100.145853293845	442.163037715172	-2.1415	1.8351e-05	0.0035527
Cluster-30167.37592	3506.47005772931	843.916288978307	2.0554	1.8458e-05	0.0035627
Cluster-30167.33223	48.1376977643254	251.240027781308	-2.385	1.8694e-05	0.0035903
Cluster-30167.36441	1536.44405299134	499.768269874993	1.6212	1.8656e-05	0.0035903
Cluster-30167.42682	9.2048848786331	79.2876138372641	-3.1321	1.8667e-05	0.0035903
Cluster-30167.34687	52.2634596082762	297.003131586179	-2.5014	1.8764e-05	0.0035919
Cluster-30167.39545	12.0849200998298	194.107547014401	-4.0249	1.8736e-05	0.0035919
Cluster-14949.0	25.2866686735028	0	7.4612	1.8878e-05	0.0036078
Cluster-30167.23180	0	28.442159885056	-7.0028	1.8992e-05	0.0036236
Cluster-30167.40539	2479.14741417107	5756.12836387074	-1.2152	1.9118e-05	0.0036416
Cluster-18823.0	28.4710198826501	0	7.6316	1.935e-05	0.0036555
Cluster-19015.0	24.7013402202172	0	7.427	1.9345e-05	0.0036555
Cluster-30167.51469	75.1053694366043	259.044097156618	-1.787	1.9359e-05	0.0036555
Cluster-30167.51488	0	35.0856630522999	-7.3054	1.9277e-05	0.0036555
Cluster-30167.59657	163.268014151818	24.3454833474252	2.7545	1.938e-05	0.0036555
Cluster-30167.69345	0	30.8345676841359	-7.1192	1.9302e-05	0.0036555
Cluster-11384.0	23.3283512582425	0	7.3454	1.9498e-05	0.0036598
Cluster-30167.43166	5171.85012372915	2056.35467396758	1.3308	1.9453e-05	0.0036598
Cluster-30167.61821	0	25.6898617975233	-6.8547	1.9481e-05	0.0036598
Cluster-17857.0	32.4880901911298	0	7.8204	1.9759e-05	0.003679
Cluster-18817.0	23.7832331080293	0	7.3682	1.965e-05	0.003679
Cluster-30167.21604	16.589637668009	145.037567911147	-3.1144	1.9727e-05	0.003679
Cluster-30167.56316	42.9922748555447	205.170061523752	-2.2637	1.9679e-05	0.003679
Cluster-30167.60774	23.9806680804039	131.536497902195	-2.4426	1.9699e-05	0.003679
Cluster-18362.0	23.2237877515274	0	7.3355	1.9832e-05	0.0036867
Cluster-30167.32405	29.3450189642796	202.39982903153	-2.7807	1.9961e-05	0.0036939
Cluster-30167.37265	479.749862944617	131.229136490174	1.871	1.9961e-05	0.0036939
Cluster-30167.56143	1553.7687816369	366.286228162367	2.086	1.9967e-05	0.0036939
Cluster-30167.30580	3695.28392406751	1051.85826568914	1.8132	2.0248e-05	0.00374
Cluster-30167.58910	0	35.4308233609686	-7.3194	2.0432e-05	0.003768
Cluster-30167.46154	7.19634972439322	95.5344662898738	-3.7346	2.0478e-05	0.0037704
Cluster-30167.32291	999.420556760223	343.911460076262	1.5398	2.0714e-05	0.0038019
Cluster-30167.45051	281.093600876963	746.965510157121	-1.4105	2.0713e-05	0.0038019
Cluster-30167.39853	1212.12269444295	2937.68042171637	-1.2771	2.0757e-05	0.0038037
Cluster-30167.42872	1809.49850812113	710.498749764723	1.3487	2.082e-05	0.0038092
Cluster-4267.1	91.5541548493396	18.0542868355493	2.353	2.0912e-05	0.0038199
Cluster-30167.33880	83.851506502002	542.807581060973	-2.6935	2.1022e-05	0.0038341
Cluster-30167.41496	4083.68240882564	1425.78091346432	1.5184	2.1394e-05	0.0038958
Cluster-30167.47944	64.8758390550101	334.850277666586	-2.3632	2.156e-05	0.0039199
Cluster-30167.24407	1046.62715894125	255.771575525223	2.0348	2.1721e-05	0.0039429
Cluster-14986.0	20.6196058473294	0	7.1647	2.1779e-05	0.0039472
Cluster-30167.41327	480.221368507049	1291.29913821565	-1.4254	2.1866e-05	0.0039569
Cluster-30167.34724	68.0781667238389	480.625242541719	-2.8167	2.1913e-05	0.0039591
Cluster-11566.0	22.2389543357708	0	7.2764	2.2066e-05	0.0039779
Cluster-16143.0	29.6996332507052	0	7.6923	2.2128e-05	0.0039779
Cluster-30167.38790	75.8857279983013	407.881636507876	-2.4217	2.2148e-05	0.0039779
Cluster-30167.53854	0	31.9021274129037	-7.168	2.2154e-05	0.0039779
Cluster-30167.14321	14.8492171082635	169.258596679337	-3.4946	2.2192e-05	0.0039786
Cluster-13116.0	22.7181708277535	0	7.2975	2.256e-05	0.0040198
Cluster-17854.0	23.8116957789811	0	7.3722	2.253e-05	0.0040198
Cluster-30167.13385	0	31.2163776102599	-7.137	2.2465e-05	0.0040198
Cluster-30167.32837	1170.21911607074	218.648423030087	2.4218	2.2561e-05	0.0040198
Cluster-13419.1	26.7409176195771	0	7.5417	2.2656e-05	0.0040244
Cluster-30167.31467	1711.96560332839	524.962743657448	1.7062	2.2646e-05	0.0040244
Cluster-30167.26834	0.501488895017938	37.2294198474928	-6.4292	2.2798e-05	0.0040434
Cluster-30167.35645	1415.28893643082	355.854226846459	1.993	2.2907e-05	0.0040441
Cluster-43242.0	0	29.9573264317558	-7.0776	2.2845e-05	0.0040441
Cluster-9446.0	22.4412863911745	0	7.2873	2.289e-05	0.0040441
Cluster-30167.44753	267.616009332333	837.663128664539	-1.6443	2.3077e-05	0.0040679
Cluster-13247.0	25.2892482476709	0	7.4612	2.3249e-05	0.0040796
Cluster-30167.36338	1361.46215423561	357.183652873784	1.932	2.3208e-05	0.0040796
Cluster-30167.51836	0	37.1348245354169	-7.3868	2.3223e-05	0.0040796
Cluster-21653.0	28.0570685947506	0.319100000370473	6.6476	2.3363e-05	0.0040935
Cluster-8975.0	30.1457452584073	0	7.7143	2.352e-05	0.0041147
Cluster-30167.55232	973.710922033078	300.366429837199	1.6984	2.3925e-05	0.0041791
Cluster-19453.0	25.8212620528012	0	7.4835	2.4065e-05	0.0041921
Cluster-30167.29151	42.562157627859	249.162187146699	-2.5428	2.4071e-05	0.0041921
Cluster-30167.64795	3.08503420587088	97.3780299039763	-5.0326	2.411e-05	0.0041925
Cluster-19274.0	22.9748486508926	0	7.317	2.415e-05	0.0041933
Cluster-16881.0	23.4478748749587	0	7.344	2.4368e-05	0.004202
Cluster-30167.32299	632.868821113543	135.853567026769	2.2219	2.4442e-05	0.004202
Cluster-30167.36850	31.0469138261011	326.923832094636	-3.3905	2.4477e-05	0.004202
Cluster-30167.37030	6551.14264820242	2045.01205717265	1.6798	2.4483e-05	0.004202
Cluster-30167.43377	783.58012519885	331.428018335884	1.2411	2.4285e-05	0.004202
Cluster-30167.52618	5.77572259760704	141.559346151075	-4.5816	2.4491e-05	0.004202
Cluster-30167.54546	4.75718000745997	70.9331494229932	-3.8986	2.4469e-05	0.004202
Cluster-30167.56526	32.4350376082819	163.176099287167	-2.3402	2.4366e-05	0.004202
Cluster-30167.39395	1050.52641520659	351.029096682672	1.5822	2.4735e-05	0.0042346
Cluster-30167.42476	24.1224641001555	174.823527806908	-2.8501	2.479e-05	0.0042346
Cluster-30167.7557	25.9770744180761	0	7.4892	2.478e-05	0.0042346
Cluster-18250.0	23.8411895695132	0	7.3705	2.4849e-05	0.0042384
Cluster-30167.33306	110.497923641836	643.087250966666	-2.5414	2.515e-05	0.0042834
Cluster-11601.1	22.302069945591	0	7.2788	2.5303e-05	0.0042905
Cluster-19133.0	25.2374820541035	0	7.4546	2.5289e-05	0.0042905
Cluster-22171.0	44.0238832311303	0.319100000370473	7.2966	2.5287e-05	0.0042905
Cluster-17698.0	23.7858126821974	0	7.3685	2.5522e-05	0.004315
Cluster-30167.49729	1505.24715436152	469.767252463221	1.681	2.5495e-05	0.004315
Cluster-30167.41408	0.359692875266377	41.6230091837202	-6.5902	2.5642e-05	0.004329
Cluster-8075.0	25.3213216123712	0	7.4601	2.6054e-05	0.0043922
Cluster-19611.0	20.005814723092	0	7.1167	2.6392e-05	0.0044426
Cluster-30167.51345	48.977124466582	248.935529928146	-2.3429	2.6516e-05	0.004457
Cluster-30167.34625	2865.59761796901	983.242730676779	1.5435	2.6626e-05	0.0044601
Cluster-30167.39703	40467.5217990767	14129.2055521421	1.5181	2.665e-05	0.0044601
Cluster-30167.47381	174.400970742555	631.939691472561	-1.854	2.6616e-05	0.0044601
Cluster-17474.0	21.9139143993728	0	7.2507	2.6821e-05	0.0044823
Cluster-16594.0	30.2306159362552	0	7.7158	2.6973e-05	0.0045012
Cluster-18135.0	24.875209604669	0	7.4336	2.7375e-05	0.0045617
Cluster-30167.55958	0	29.7209420021044	-7.0663	2.7481e-05	0.0045727
Cluster-20972.0	24.3695926808951	0	7.3989	2.762e-05	0.0045804
Cluster-30167.34957	16.5818989455047	145.509321044671	-3.1202	2.7679e-05	0.0045804
Cluster-30167.38125	0	30.0553575639707	-7.0823	2.7677e-05	0.0045804
Cluster-30167.47604	1.79846437633188	54.6440969813253	-4.8482	2.7685e-05	0.0045804
Cluster-30167.56591	194.700766015276	43.0379701837154	2.185	2.7779e-05	0.0045894
Cluster-30167.38963	132.915748941839	1026.53872944258	-2.9465	2.7823e-05	0.0045901
Cluster-30167.38870	3171.56181962756	617.551832472649	2.3613	2.7885e-05	0.0045938
Cluster-30167.36298	623.923479329518	257.138549894206	1.2797	2.7981e-05	0.0046031
Cluster-30167.34372	46.4167953232422	399.95107214953	-3.1048	2.8078e-05	0.0046124
Cluster-30167.38473	6930.6556305082	1993.68596842204	1.7978	2.8151e-05	0.0046179
Cluster-30167.16405	1130.26758496891	213.016753432592	2.4085	2.837e-05	0.0046423
Cluster-30167.24217	0	27.8791731119314	-6.974	2.838e-05	0.0046423
Cluster-30167.5401	77.3705756183763	1.59550000185236	5.7013	2.8676e-05	0.0046841
Cluster-30167.51077	0	27.015763572408	-6.9286	2.8966e-05	0.0047248
Cluster-30167.29873	1.08165819996726	51.5122897932531	-5.4854	2.9032e-05	0.004729
Cluster-30167.34754	2024.85630893539	559.734403700032	1.855	2.9076e-05	0.0047295
Cluster-30167.57665	3.58910267505695	73.4128436074857	-4.4211	2.9168e-05	0.0047349
Cluster-30167.62512	0.359692875266377	36.1556861866162	-6.3871	2.9191e-05	0.0047349
Cluster-11055.0	23.2004842289118	0	7.3318	2.9295e-05	0.0047384
Cluster-18038.1	26.5204411898941	0	7.5294	2.9276e-05	0.0047384
Cluster-11576.0	23.2843237871794	0	7.338	2.934e-05	0.0047388
Cluster-16841.0	21.0191108098004	0	7.1878	2.942e-05	0.0047388
Cluster-30167.31687	302.814994528639	93.0823015204058	1.7068	2.9395e-05	0.0047388
Cluster-30167.39384	1317.21939285601	469.719012552743	1.488	2.9604e-05	0.0047585
Cluster-30167.40277	347.069843645895	1957.33887912957	-2.4959	2.9624e-05	0.0047585
Cluster-30167.40145	1956.08790659042	721.259905261953	1.4398	2.9776e-05	0.0047763
Cluster-30167.47847	491.456246954081	123.90816486154	1.9885	2.9989e-05	0.0048038
Cluster-23928.0	23.5896708947103	0	7.3526	3.0451e-05	0.0048689
Cluster-30167.39845	538.276182176062	1255.44858449593	-1.2217	3.0479e-05	0.0048689
Cluster-11488.0	22.6089655077097	0	7.3	3.0719e-05	0.0048719
Cluster-30167.39107	33824.7038896531	12855.7536505137	1.3957	3.0793e-05	0.0048719
Cluster-30167.41154	4953.87102787654	1270.2372994486	1.9639	3.0557e-05	0.0048719
Cluster-30167.42215	1487.80356990194	533.327627658593	1.481	3.0651e-05	0.0048719
Cluster-30167.43881	532.241282740643	190.785435177303	1.482	3.0614e-05	0.0048719
Cluster-30167.61194	15.6265593202802	127.691581218737	-3.0193	3.0754e-05	0.0048719
Cluster-30167.9647	30.259078607207	0	7.7183	3.0726e-05	0.0048719
Cluster-30167.13123	559.044725176407	183.289809487862	1.6111	3.0967e-05	0.0048861
Cluster-30167.21080	36.0716037379454	225.042981327266	-2.6591	3.0957e-05	0.0048861
Cluster-17487.0	19.5907449605099	0	7.0883	3.1299e-05	0.0049317
Cluster-30167.39873	1897.81742071709	6235.04274779395	-1.7161	3.1687e-05	0.0049861
Cluster-30167.48849	13.4657351394114	166.327109885173	-3.6338	3.203e-05	0.0050333
Cluster-20593.0	28.9476568004646	0	7.6507	3.208e-05	0.0050343
Cluster-44831.0	0	29.6748760488406	-7.064	3.2348e-05	0.0050695
Cluster-10701.1	27.7490545579492	0	7.5944	3.2503e-05	0.0050868
Cluster-21804.0	20.097393003864	0	7.1249	3.3009e-05	0.0051591
Cluster-30167.38942	45.5686861340034	326.822681349966	-2.8352	3.3059e-05	0.0051599
Cluster-30167.47560	40.5702183933106	233.464088636841	-2.5209	3.3198e-05	0.0051747
Cluster-30167.40201	13340.4894940145	4659.09039301162	1.5178	3.3519e-05	0.0052177
Cluster-20007.0	21.160906829552	0	7.1971	3.3825e-05	0.0052407
Cluster-23302.0	49.4321742309666	1.27640000148189	5.409	3.3841e-05	0.0052407
Cluster-30167.32446	5477.14535094686	1420.37242229477	1.9475	3.3848e-05	0.0052407
Cluster-30167.46684	6.11993802786466	141.714151814487	-4.5006	3.3719e-05	0.0052407
Cluster-15345.0	21.5195685852381	0	7.2287	3.4002e-05	0.0052481
Cluster-21821.0	24.5413998261863	0	7.4159	3.4039e-05	0.0052481
Cluster-30167.25383	2.16073682576639	55.4289316207566	-4.6105	3.4077e-05	0.0052481
Cluster-30167.38298	11.9111380704805	159.493058656233	-3.7182	3.4003e-05	0.0052481
Cluster-54372.0	0	30.3726990092807	-7.0975	3.4241e-05	0.0052663
Cluster-30167.57792	2.52558884936902	54.7767444695137	-4.3724	3.4295e-05	0.0052677
Cluster-30167.45651	0.359692875266377	37.7030869737229	-6.4474	3.4496e-05	0.0052854
Cluster-54409.0	7205.3521838219	1702.45830386299	2.0817	3.4502e-05	0.0052854
Cluster-30167.39472	410.479832619313	1317.76258165351	-1.6819	3.4582e-05	0.0052907
Cluster-30167.20099	255.039901492509	83.7290419664532	1.6092	3.5007e-05	0.0053486
Cluster-30167.40499	271.865761896124	896.719263088031	-1.7217	3.5139e-05	0.0053617
Cluster-30167.64256	23.7599295854137	0	7.365	3.519e-05	0.0053624
Cluster-30167.19800	8.62480292878623	98.2128867031028	-3.5052	3.529e-05	0.0053636
Cluster-30167.23525	19.7507727096432	174.28358852369	-3.1323	3.5253e-05	0.0053636
Cluster-15656.0	23.9819544696845	0	7.3841	3.5414e-05	0.0053699
Cluster-30167.55977	6.14057462120967	67.9887814463311	-3.4184	3.5445e-05	0.0053699
Cluster-30167.56349	0	24.2415458472041	-6.7719	3.5471e-05	0.0053699
Cluster-30167.41286	0.719385750532754	64.7401033121084	-6.3965	3.553e-05	0.0053703
Cluster-43535.0	2.44174929110138	48.329578273121	-4.326	3.5566e-05	0.0053703
Cluster-15512.1	19.874337000013	0	7.108	3.5757e-05	0.005391
Cluster-30167.31275	212.0618244883	644.318030796238	-1.6034	3.5796e-05	0.005391
Cluster-30167.42433	322.446760956574	1125.17054289757	-1.8013	3.5863e-05	0.0053941
Cluster-16772.0	23.6207131398302	0	7.3568	3.6107e-05	0.0054088
Cluster-18820.0	26.8014536552291	0	7.5439	3.6148e-05	0.0054088
Cluster-30167.20819	11.4469690436014	183.318053620169	-3.9844	3.6099e-05	0.0054088
Cluster-30167.29198	0.501488895017938	39.1783614992677	-6.5028	3.6138e-05	0.0054088
Cluster-13444.0	24.1791273767518	0	7.3944	3.6677e-05	0.0054591
Cluster-16219.0	28.9745710168286	0	7.6502	3.6761e-05	0.0054591
Cluster-20025.0	23.8153064727295	0	7.3672	3.6767e-05	0.0054591
Cluster-30167.19771	885.441365569426	255.819548328874	1.7931	3.6536e-05	0.0054591
Cluster-30167.49486	7.69525904524304	68.6693297314567	-3.1688	3.6671e-05	0.0054591
Cluster-30167.9344	17.9793099047777	121.720361089928	-2.7544	3.675e-05	0.0054591
Cluster-22663.0	27.9819988785676	0.319100000370473	6.6371	3.7217e-05	0.0055006
Cluster-30167.17302	0	31.6273348107365	-7.1556	3.7124e-05	0.0055006
Cluster-30167.19333	0	37.9445103409286	-7.4177	3.7241e-05	0.0055006
Cluster-30167.40068	349.797086401932	2893.0384929252	-3.0475	3.7175e-05	0.0055006
Cluster-30167.53742	0	24.9147923479851	-6.8114	3.7284e-05	0.0055006
Cluster-30167.35953	2904.42355400009	903.108721553522	1.6859	3.7459e-05	0.0055194
Cluster-30167.43630	5415.26182705187	1499.87990345757	1.8524	3.7585e-05	0.0055309
Cluster-18755.0	22.2528833261917	0	7.2707	3.7768e-05	0.0055508
Cluster-30167.58784	6.86253994591055	127.790310059122	-4.1867	3.8029e-05	0.005575
Cluster-9808.0	25.0133949306722	0	7.4459	3.7995e-05	0.005575
Cluster-30167.35778	1521.12167767457	455.602412152322	1.7399	3.8196e-05	0.0055853
Cluster-30167.41679	19.94527868744	92.2077912376767	-2.2168	3.8169e-05	0.0055853
Cluster-22311.0	26.5872548485651	0.319100000370473	6.567	3.8354e-05	0.0056014
Cluster-30167.43069	2060.96466109833	893.122569415036	1.2066	3.8703e-05	0.0056452
Cluster-30167.25625	621.220026698241	112.615312986276	2.4666	3.8753e-05	0.0056454
Cluster-30167.28436	5.04859812456991	72.3452097310547	-3.792	3.9297e-05	0.0057006
Cluster-30167.31381	31.6758397705445	273.48545291315	-3.1102	3.9202e-05	0.0057006
Cluster-30167.34343	61.4606931195074	240.84841517869	-1.9636	3.9256e-05	0.0057006
Cluster-30167.35646	6998.82578082439	1985.90351268423	1.8176	3.9329e-05	0.0057006
Cluster-30167.34601	12386.757589975	2300.85334145382	2.4287	3.9724e-05	0.005745
Cluster-30167.47448	8.12589360793641	122.00345691758	-3.9005	3.9734e-05	0.005745
Cluster-17898.0	20.5202014889506	0	7.1535	3.993e-05	0.0057451
Cluster-30167.36910	58.7221918527549	197.463614563547	-1.7484	3.9886e-05	0.0057451
Cluster-30167.41371	9381.39487533704	2267.93353000562	2.0486	3.9964e-05	0.0057451
Cluster-30167.42748	7912.5338512718	2570.54884276804	1.6223	3.9991e-05	0.0057451
Cluster-30167.43661	1501.27007379036	512.522452436487	1.5512	3.9978e-05	0.0057451
Cluster-30167.48652	706.201601864467	189.425621896933	1.8993	4.0032e-05	0.0057451
Cluster-30167.55246	59.4660869556884	219.015178273774	-1.8784	4.0156e-05	0.0057556
Cluster-30167.36183	941.86176774156	339.294004354159	1.4734	4.0325e-05	0.0057673
Cluster-30167.41601	191.4736103065	791.201530152417	-2.0458	4.0337e-05	0.0057673
Cluster-30167.60522	8.70348333871761	85.9692576129212	-3.2841	4.0397e-05	0.0057688
Cluster-30167.12349	1016.45948745504	140.939383373445	2.8537	4.0472e-05	0.0057723
Cluster-9452.0	21.9449566444928	0	7.2553	4.0645e-05	0.0057899
Cluster-30167.27485	0.72196532470088	55.6731672475953	-6.1741	4.0742e-05	0.0057966
Cluster-30167.47125	721.276643157431	163.9564872558	2.1402	4.1056e-05	0.0058341
Cluster-15340.0	23.2574095708155	0	7.3397	4.1213e-05	0.0058493
Cluster-30167.46380	0.359692875266377	34.5788634187355	-6.3229	4.142e-05	0.0058714
Cluster-30167.42659	258.463998775908	770.926113164206	-1.5774	4.1567e-05	0.0058851
Cluster-30167.40199	48.367548726203	325.880230597415	-2.7457	4.1676e-05	0.0058933
Cluster-7422.1	34.6359291460556	0.638200000740946	5.9581	4.1778e-05	0.0059006
Cluster-17750.0	23.05765708958	0	7.329	4.1894e-05	0.0059025
Cluster-30167.36503	42.5219155607492	257.288694957974	-2.598	4.1884e-05	0.0059025
Cluster-30167.56620	12.9141158605163	123.111109226261	-3.2312	4.1955e-05	0.0059039
Cluster-30167.38245	15129.0222279607	4818.46613963116	1.6507	4.2127e-05	0.005921
Cluster-30167.48740	0.719385750532754	54.7591209401146	-6.1519	4.2322e-05	0.0059411
Cluster-30167.31382	161.706796835065	36.753296458033	2.1359	4.2457e-05	0.0059497
Cluster-30167.37911	2.89302044713977	52.3573780952082	-4.1139	4.2486e-05	0.0059497
Cluster-23321.0	23.6776384817339	0	7.3644	4.2592e-05	0.005956
Cluster-30167.38661	3234.98607440838	1186.7024071257	1.4471	4.2634e-05	0.005956
Cluster-30167.40051	393174.749469566	75148.7186555636	2.3874	4.2821e-05	0.005975
Cluster-19024.0	27.7785483484813	0	7.5938	4.2932e-05	0.005976
Cluster-30167.39839	3439.54737941906	1107.05900035942	1.6357	4.2923e-05	0.005976
Cluster-30167.31104	32.2471518783068	268.511180936661	-3.0516	4.3003e-05	0.0059787
Cluster-30167.58424	0	161.279027239724	-9.5033	4.3625e-05	0.006058
Cluster-12651.0	20.2971454850995	0	7.137	4.3887e-05	0.0060725
Cluster-22804.0	20.511431646866	0	7.1604	4.3868e-05	0.0060725
Cluster-30167.51573	441.81659217068	128.591164653261	1.7841	4.3883e-05	0.0060725
Cluster-30167.55255	7.90790939731916	106.63759241278	-3.7887	4.4066e-05	0.00609
Cluster-16921.0	25.7146363069256	0	7.4841	4.4127e-05	0.0060912
Cluster-21448.0	21.3596281912072	0	7.2157	4.4221e-05	0.0060969
Cluster-30167.12959	353.493458688302	29.8852144548313	3.5743	4.4357e-05	0.0061084
Cluster-30167.10314	203.271240317976	48.4090947513283	2.0726	4.4421e-05	0.0061099
Cluster-20890.0	19.9053792451329	0	7.1135	4.4588e-05	0.0061185
Cluster-30167.40677	832.162970514316	313.553928790426	1.4071	4.4642e-05	0.0061185
Cluster-30167.65261	0	25.6935723240837	-6.8563	4.4591e-05	0.0061185
Cluster-20673.0	26.7005881973649	0.319100000370473	6.5704	4.4728e-05	0.006123
Cluster-30167.43877	551.947150877764	156.7841692427	1.8173	4.4927e-05	0.0061357
Cluster-53957.0	133.951289943892	14.4059148240196	3.2339	4.4899e-05	0.0061357
Cluster-16658.0	22.9205028831571	0	7.3096	4.5093e-05	0.0061512
Cluster-30167.54079	173.411992156393	50.7570397145597	1.7699	4.5198e-05	0.0061583
Cluster-30167.32074	3266.26567881172	1210.55698665037	1.4324	4.536e-05	0.006173
Cluster-19104.0	22.951545128277	0	7.3138	4.5574e-05	0.0061949
Cluster-30167.37553	292.522076125876	770.712579626271	-1.3979	4.5789e-05	0.0062168
Cluster-30167.41299	7.11775666956428	1508.22814933342	-7.7209	4.6034e-05	0.0062428
Cluster-30167.33410	3221.67240926132	993.782482736406	1.6973	4.6125e-05	0.0062478
Cluster-19409.0	20.0187125939327	0	7.1181	4.6326e-05	0.0062677
Cluster-30167.18732	132.059447112935	35.4433338051502	1.8967	4.6505e-05	0.0062845
Cluster-30167.60427	1.44393064940176	38.4220505736831	-4.6462	4.6952e-05	0.0063377
Cluster-30167.19663	1.44908979773801	46.1024823467031	-4.9131	4.7082e-05	0.0063477
Cluster-30167.36898	898.671349032042	337.839810605109	1.4132	4.7262e-05	0.0063572
Cluster-30167.58048	0	32.4155311226436	-7.191	4.7246e-05	0.0063572
Cluster-19016.0	22.3098086680954	0	7.2791	4.7479e-05	0.0063727
Cluster-30167.26687	301.700117001598	65.0146426348105	2.2179	4.7527e-05	0.0063727
Cluster-30167.46858	105.802740769514	392.446732707568	-1.8911	4.7542e-05	0.0063727
Cluster-30167.14583	2.53074799770527	68.4049258796885	-4.6989	4.7899e-05	0.0064001
Cluster-30167.39779	12970.5162645082	3727.29821467596	1.7991	4.7913e-05	0.0064001
Cluster-30167.49884	1.07907862579913	48.3209409354638	-5.3957	4.7833e-05	0.0064001
Cluster-10163.0	27.2770594534634	0	7.5677	4.8042e-05	0.0064099
Cluster-13538.0	20.3696356271144	0	7.151	4.8435e-05	0.0064402
Cluster-30167.38499	22.3522876845706	155.691409951043	-2.8021	4.8381e-05	0.0064402
Cluster-30167.39357	2550.08924282967	825.447011522994	1.6277	4.8434e-05	0.0064402
Cluster-14963.1	19.7092374576458	0	7.0934	4.8947e-05	0.0064954
Cluster-30167.33469	77.4829787939123	410.07788374343	-2.3996	4.9015e-05	0.0064954
Cluster-30167.55176	6.14831334371405	94.4338933225478	-3.9028	4.9018e-05	0.0064954
Cluster-17404.0	24.2370838382358	0	7.3967	4.9202e-05	0.0065
Cluster-30167.38668	620.074951342556	244.166651184788	1.3453	4.9321e-05	0.0065
Cluster-30167.39055	11.4598669144421	116.829878463037	-3.3279	4.9334e-05	0.0065
Cluster-30167.39160	420.115701481049	2022.32166142486	-2.2666	4.9145e-05	0.0065
Cluster-30167.47741	56.9614841200741	314.060468002207	-2.4541	4.9333e-05	0.0065
Cluster-18678.0	19.9876703488127	0	7.1128	4.9591e-05	0.006519
Cluster-30167.32564	2859.65028588578	814.057803970669	1.8131	4.9538e-05	0.006519
Cluster-30167.42105	3512.533231229	1019.8017752316	1.7846	4.9912e-05	0.0065538
Cluster-30167.46072	61.8190928098862	285.395942131752	-2.2027	5.045e-05	0.006602
Cluster-30167.47026	1.79846437633188	61.8928610584152	-5.0354	5.0407e-05	0.006602
Cluster-44474.0	30.6235006509045	0.559899807070188	5.8454	5.0358e-05	0.006602
Cluster-30167.24120	65.0186661943419	288.105534128572	-2.1473	5.0654e-05	0.0066213
Cluster-23981.0	25.8652895238643	0.319100000370473	6.527	5.077e-05	0.0066289
Cluster-16019.0	19.0659525428763	0	7.0462	5.1172e-05	0.0066678
Cluster-30167.40386	159.495590551054	47.0812789837379	1.7639	5.1183e-05	0.0066678
Cluster-30167.33078	101.056134328427	748.731031391419	-2.8884	5.1641e-05	0.0067198
Cluster-30167.38554	4.75975958162809	81.3523222771105	-4.0956	5.181e-05	0.0067268
Cluster-30167.58501	27.6571336523745	182.472081335924	-2.7364	5.1782e-05	0.0067268
Cluster-16950.0	25.5387011328784	0	7.4647	5.2079e-05	0.0067541
Cluster-30167.45535	16.2480018119196	178.807598670185	-3.4498	5.2195e-05	0.0067616
Cluster-30167.23906	16.6180129838584	171.843786360353	-3.3596	5.239e-05	0.0067793
Cluster-30167.49221	74.5304466350937	400.316756679532	-2.4252	5.2804e-05	0.0068252
Cluster-30167.58679	564.753861592089	160.894135222664	1.8125	5.2965e-05	0.0068384
Cluster-19731.0	23.8748113888013	0	7.3749	5.3169e-05	0.0068495
Cluster-30167.36162	4240.27918729815	1493.98032809737	1.5052	5.3127e-05	0.0068495
Cluster-30167.30086	27.6265213871597	174.390338283545	-2.6548	5.3579e-05	0.00689
Cluster-30167.39796	85.0504513693201	397.792057388667	-2.225	5.3657e-05	0.00689
Cluster-30167.46965	24.5696072274379	228.129331837943	-3.2205	5.3662e-05	0.00689
Cluster-16993.0	20.405319685563	0	7.1415	5.3933e-05	0.0069094
Cluster-30167.1168	62.7812238427022	4.38425429040097	3.8817	5.3912e-05	0.0069094
Cluster-19782.0	19.403890350115	0	7.0771	5.4047e-05	0.0069116
Cluster-30167.58539	0	25.1972427309002	-6.827	5.4069e-05	0.0069116
Cluster-30167.36135	10456.4975432257	2231.36480017906	2.2286	5.4266e-05	0.0069291
Cluster-47233.0	0.719385750532754	45.9541633006155	-5.8962	5.4631e-05	0.0069604
Cluster-9864.1	19.8500023578171	0	7.1113	5.4575e-05	0.0069604
Cluster-30167.27702	1198.06292191191	198.855399395339	2.5923	5.4706e-05	0.0069623
Cluster-30167.5230	0	26.60453166551	-6.9064	5.5297e-05	0.0070298
Cluster-30167.38570	110.133239532831	393.69054247224	-1.8379	5.5462e-05	0.0070431
Cluster-39932.0	92.7861168458358	10.8653391345979	3.1156	5.5743e-05	0.007071
Cluster-30167.42648	4313.7427883155	1660.28214374041	1.3776	5.6096e-05	0.0071079
Cluster-30167.13218	143.030198872585	12.795529404738	3.5043	5.6311e-05	0.0071273
Cluster-30167.25809	125.686452301721	387.021461404196	-1.6205	5.6818e-05	0.0071277
Cluster-30167.28551	8.64552687723368	147.083405700582	-4.0612	5.6795e-05	0.0071277
Cluster-30167.30187	1582.62928453396	684.993300075581	1.2083	5.7173e-05	0.0071277
Cluster-30167.35511	8.48549912810035	91.9545479921399	-3.4638	5.6463e-05	0.0071277
Cluster-30167.36492	18.3906816185091	138.707578203802	-2.9013	5.6868e-05	0.0071277
Cluster-30167.36781	1845.75936808826	755.770895216211	1.2884	5.7237e-05	0.0071277
Cluster-30167.38062	43.235023688263	246.610357748401	-2.5084	5.6647e-05	0.0071277
Cluster-30167.45516	157.015836142208	442.394353723443	-1.4981	5.6893e-05	0.0071277
Cluster-30167.46491	62.8116717437541	1734.63030240832	-4.7865	5.7125e-05	0.0071277
Cluster-30167.50263	12.764493763158	88.7631249866874	-2.7892	5.7229e-05	0.0071277
Cluster-30167.51140	34.9725805640137	395.536259073875	-3.4942	5.6419e-05	0.0071277
Cluster-30167.60730	3.88052079216689	57.1085568943039	-3.8659	5.7071e-05	0.0071277
Cluster-30167.61812	2.51785012686464	77.8008084244471	-4.8932	5.6622e-05	0.0071277
Cluster-30167.62250	412.611219326626	109.551135392736	1.9158	5.6764e-05	0.0071277
Cluster-43677.0	70.9618058431769	7.31886421948875	3.3157	5.7186e-05	0.0071277
Cluster-21549.0	20.215885501	0	7.1302	5.7586e-05	0.0071413
Cluster-30167.14684	0	31.6457373382868	-7.1562	5.7493e-05	0.0071413
Cluster-30167.43710	2.88528172463539	84.7965440993958	-4.8268	5.7593e-05	0.0071413
Cluster-30167.44661	129.196874566847	376.4621257868	-1.5406	5.7491e-05	0.0071413
Cluster-17550.0	22.1938957451275	0	7.2742	5.7992e-05	0.0071831
Cluster-20779.0	24.2909122709637	0	7.3943	5.8253e-05	0.0072006
Cluster-8460.1	20.7189228506058	0	7.1726	5.8257e-05	0.0072006
Cluster-30167.10455	696.826408773761	79.1762548266469	3.1428	5.8488e-05	0.0072117
Cluster-30167.28044	1.43877150106551	40.8953412407584	-4.7407	5.8552e-05	0.0072117
Cluster-30167.41805	5603.04172901282	2376.44655589809	1.2376	5.8596e-05	0.0072117
Cluster-30167.44655	0	22.9011075089747	-6.6896	5.8492e-05	0.0072117
Cluster-30167.41089	60334.8506595438	13161.7620424455	2.1967	5.8795e-05	0.0072285
Cluster-30167.35751	17.5796302321018	137.893981312971	-2.9743	5.9205e-05	0.0072587
Cluster-30167.36015	1796.36371687821	447.79759768053	2.0051	5.9132e-05	0.0072587
Cluster-30167.68838	19.9374526098332	0	7.1111	5.9229e-05	0.0072587
Cluster-30167.25189	1005.51199618698	242.552941614549	2.0537	5.9392e-05	0.007264
Cluster-30167.27792	0	25.3713853576588	-6.8382	5.946e-05	0.007264
Cluster-30167.862	321.995294398247	70.4448930127114	2.1983	5.9397e-05	0.007264
Cluster-21773.0	25.2504672800466	0.319100000370473	6.4956	5.9709e-05	0.007283
Cluster-30167.40184	61310.1937027362	20359.4656200653	1.5904	5.9742e-05	0.007283
Cluster-30167.40019	31914.2404804849	8301.98766132297	1.9427	5.9903e-05	0.007295
Cluster-30167.35242	2448.97488287359	914.278923440274	1.4213	6.0076e-05	0.0073084
Cluster-30167.39773	327.684517303922	97.1775826416982	1.7569	6.0637e-05	0.0073689
Cluster-22639.0	20.0404676619604	0	7.1152	6.0913e-05	0.0073947
Cluster-19949.0	20.9999353159408	0	7.1911	6.1347e-05	0.007423
Cluster-30167.43185	199.664329097835	652.991392842196	-1.7074	6.1403e-05	0.007423
Cluster-30167.47325	36.5532354399332	335.068594138134	-3.1883	6.1225e-05	0.007423
Cluster-30167.48736	0	25.3025014997965	-6.834	6.134e-05	0.007423
Cluster-17864.0	18.3362484956711	0	6.9892	6.1584e-05	0.0074371
Cluster-30167.17553	774.59864898965	224.187709708789	1.7906	6.1793e-05	0.0074455
Cluster-30167.40716	7241.74730163731	1964.54224023377	1.8824	6.1807e-05	0.0074455
Cluster-30167.42381	6649.3347378567	1394.93089075905	2.2534	6.1846e-05	0.0074455
Cluster-13488.0	26.328427431163	0	7.5197	6.2057e-05	0.0074631
Cluster-30167.39217	3.53372578774115	76.6624870139802	-4.434	6.2469e-05	0.0075048
Cluster-30167.19022	2.00595558007175	58.042408287992	-5.0101	6.2559e-05	0.0075079
Cluster-30167.39387	26.5925013520038	210.782714442709	-2.9874	6.2641e-05	0.00751
Cluster-23741.0	21.5593806724427	0	7.2272	6.2721e-05	0.0075118
Cluster-18945.0	20.3861441917034	0	7.1448	6.3065e-05	0.0075219
Cluster-30167.25239	144.838823977033	363.431968697546	-1.3249	6.3003e-05	0.0075219
Cluster-30167.38572	897.533426497257	309.685608163383	1.5361	6.3063e-05	0.0075219
Cluster-30167.43126	7.21449409867255	98.947863572728	-3.742	6.3064e-05	0.0075219
Cluster-30167.39162	0.719385750532754	40.141835432488	-5.6981	6.3144e-05	0.0075235
Cluster-21461.0	39.9582309933613	0.319100000370473	7.1606	6.3277e-05	0.0075317
Cluster-30167.35410	2011.08121766345	750.979482684195	1.4214	6.3429e-05	0.007542
Cluster-30167.41986	1559.29694567386	544.223368330874	1.5192	6.3498e-05	0.0075425
Cluster-10917.0	21.1044988226559	0	7.2017	6.3738e-05	0.0075478
Cluster-13599.0	20.5538233082387	0	7.1589	6.3662e-05	0.0075478
Cluster-30167.34520	179.745366732256	837.324220970044	-2.2197	6.3687e-05	0.0075478
Cluster-13251.0	23.5109904847789	0	7.3478	6.4062e-05	0.0075547
Cluster-13526.0	22.5354442461146	0	7.294	6.4037e-05	0.0075547
Cluster-20023.0	23.2341060481999	0	7.3362	6.4239e-05	0.0075547
Cluster-30167.25981	0	26.9433626044247	-6.9247	6.4123e-05	0.0075547
Cluster-30167.36136	1622.0305416978	387.954753060971	2.0652	6.4052e-05	0.0075547
Cluster-30167.43941	85.1072020010189	415.572560205508	-2.2872	6.4253e-05	0.0075547
Cluster-9951.0	22.5354442461146	0	7.294	6.4037e-05	0.0075547
Cluster-17974.0	23.232557593612	0	7.3311	6.4598e-05	0.0075875
Cluster-30167.38832	36287.6690151833	9349.05438279563	1.9566	6.4754e-05	0.0075981
Cluster-30167.4954	1.80878267300439	42.6575556739299	-4.4845	6.505e-05	0.0076251
Cluster-14944.0	21.4470784432232	0	7.2163	6.5124e-05	0.0076261
Cluster-15322.0	22.7585002499657	0	7.3087	6.5403e-05	0.0076279
Cluster-30167.32059	61.7118623739005	376.436272284204	-2.6089	6.5386e-05	0.0076279
Cluster-30167.36796	3560.89389115173	890.061075840932	2.0008	6.5249e-05	0.0076279
Cluster-30167.39184	571.462504189372	1260.7716827412	-1.1422	6.5392e-05	0.0076279
Cluster-30167.9036	1.79846437633188	77.1592467512303	-5.3604	6.5528e-05	0.0076348
Cluster-30167.43315	1108.07166248897	359.383800091771	1.624	6.5612e-05	0.0076369
Cluster-30167.25141	70.2565237932699	271.866532873149	-1.9555	6.6033e-05	0.0076782
Cluster-16853.0	21.5454516820218	0	7.2324	6.6571e-05	0.0076858
Cluster-30167.16683	0	24.7564334055831	-6.8027	6.6493e-05	0.0076858
Cluster-30167.16754	464.906161505969	161.264421403834	1.5305	6.6455e-05	0.0076858
Cluster-30167.36927	3211.87430803226	722.684297777769	2.1527	6.6368e-05	0.0076858
Cluster-30167.40794	30527.840220429	11709.250603546	1.3825	6.663e-05	0.0076858
Cluster-30167.41912	1522.47195936157	701.145298604256	1.1191	6.6605e-05	0.0076858
Cluster-30167.50832	551.322013582446	165.463855326019	1.736	6.6608e-05	0.0076858
Cluster-30167.52227	32.8888883384884	199.286216669931	-2.6043	6.6515e-05	0.0076858
Cluster-30167.40022	8429.29185843185	2559.24360821234	1.7199	6.6851e-05	0.0077037
Cluster-30167.38203	0.359692875266377	45.1760068850228	-6.7078	6.7014e-05	0.0077071
Cluster-30167.40228	32068.9649797417	6724.64623587311	2.2537	6.6947e-05	0.0077071
Cluster-30167.26120	0	33.8035192627758	-7.2511	6.7168e-05	0.0077172
Cluster-51280.0	0	26.702562797725	-6.9118	6.7245e-05	0.0077184
Cluster-30167.40490	3184.48754238287	1272.1931159224	1.3241	6.7412e-05	0.0077222
Cluster-30167.46473	17.4094588965009	124.941235102705	-2.8435	6.7349e-05	0.0077222
Cluster-15226.1	23.7640576141697	0	7.3703	6.7754e-05	0.0077538
Cluster-30167.25321	0.359692875266377	49.9200321951004	-6.8514	6.7951e-05	0.0077604
Cluster-30167.30075	456.645941739871	126.685476695117	1.8532	6.7985e-05	0.0077604
Cluster-30167.42569	3688.53892422707	1176.84444195806	1.6485	6.8013e-05	0.0077604
Cluster-30167.17330	616.018041459181	133.673174898758	2.2074	6.8345e-05	0.0077798
Cluster-30167.29904	756.625683676173	240.924020114304	1.6525	6.8422e-05	0.0077798
Cluster-30167.41215	0.719385750532754	49.9506271492231	-6.0203	6.8407e-05	0.0077798
Cluster-30167.45258	994.272466922172	236.67848940238	2.0728	6.8452e-05	0.0077798
Cluster-13502.0	21.950115792829	0	7.2555	6.8611e-05	0.0077826
Cluster-30167.44779	0	24.1432400085678	-6.766	6.8582e-05	0.0077826
Cluster-30167.44691	0	28.0905509378572	-6.9847	6.9381e-05	0.0078623
Cluster-3833.0	97.9861475876593	17.625357251589	2.4932	6.9572e-05	0.0078709
Cluster-48192.0	202.10031455049	57.2876334744782	1.8259	6.9593e-05	0.0078709
Cluster-18937.1	72.9319026545951	2.87190000333426	4.743	6.9913e-05	0.0078993
Cluster-9610.0	20.7753308575019	0	7.1683	7.0132e-05	0.0079164
Cluster-30167.37090	1020.85899219705	190.506449183802	2.4238	7.0424e-05	0.0079416
Cluster-30167.40448	7467.36398038898	2779.85436292201	1.4256	7.0564e-05	0.0079496
Cluster-30167.37414	1721.03481224174	490.98673714876	1.8106	7.0787e-05	0.007967
Cluster-30167.24872	10.441324324295	100.92403850615	-3.2652	7.1264e-05	0.0079942
Cluster-30167.43332	89.0880709160424	335.223457397372	-1.9135	7.1194e-05	0.0079942
Cluster-30167.50245	44.3190867521935	221.563742031491	-2.3236	7.1162e-05	0.0079942
Cluster-30167.54771	0.359692875266377	39.2822918571701	-6.5065	7.1374e-05	0.0079942
Cluster-30167.5574	23.4325721401548	128.3832825105	-2.4588	7.1363e-05	0.0079942
Cluster-30167.36067	206.947013844734	604.64202557743	-1.5483	7.165e-05	0.0080174
Cluster-30167.25805	6.42674623488092	80.7906259361856	-3.6319	7.1845e-05	0.0080237
Cluster-30167.41610	0	20.9552528232542	-6.5601	7.1832e-05	0.0080237
Cluster-30167.16569	0.359692875266377	33.5279476624574	-6.2785	7.2302e-05	0.0080669
Cluster-14930.0	20.440489959439	0	7.154	7.2751e-05	0.008105
Cluster-30167.25008	646.124721345715	216.682163849085	1.5758	7.2783e-05	0.008105
Cluster-30167.39802	46876.7813428906	16775.9757154844	1.4825	7.2978e-05	0.0081189
Cluster-30167.64998	0	23.0403590733385	-6.6989	7.3158e-05	0.0081311
Cluster-30167.34901	1857.9305015722	647.803016487973	1.5203	7.3499e-05	0.0081378
Cluster-30167.37001	5977.9973272492	1994.70394916455	1.5837	7.342e-05	0.0081378
Cluster-30167.40713	5903.11494117653	13045.7666496497	-1.1439	7.3423e-05	0.0081378
Cluster-9965.0	22.4257215910633	0	7.2841	7.348e-05	0.0081378
Cluster-13153.1	19.9400321840013	0	7.1115	7.3597e-05	0.0081409
Cluster-30167.28879	0	28.1979984058805	-6.99	7.3904e-05	0.0081593
Cluster-30167.40658	17.7769778493741	167.590932437128	-3.2271	7.3886e-05	0.0081593
Cluster-15881.0	18.4795929700105	0	7.0091	7.4326e-05	0.0081848
Cluster-30167.35358	9080.55592799229	3215.19824863386	1.498	7.4347e-05	0.0081848
Cluster-30167.47195	5934.63191929041	2563.73299181453	1.2111	7.4279e-05	0.0081848
Cluster-22148.0	26.6359241329568	0.319100000370473	6.5631	7.474e-05	0.0082006
Cluster-30167.10414	18.5142459088788	0	7.0063	7.4774e-05	0.0082006
Cluster-30167.41281	73.7991941333006	436.689915144126	-2.5673	7.4753e-05	0.0082006
Cluster-30167.41446	611.369147249805	231.860001293562	1.4009	7.4682e-05	0.0082006
Cluster-30167.24816	1376.34149185819	277.66316457467	2.3109	7.5196e-05	0.0082391
Cluster-12441.0	22.3134193618438	0	7.2739	7.5472e-05	0.0082536
Cluster-30167.39694	7712.19397625215	2964.97559369101	1.3792	7.5443e-05	0.0082536
Cluster-16224.0	20.66354596329	0	7.1702	7.5544e-05	0.0082538
Cluster-8239.0	19.0183143780649	0	7.0448	7.5968e-05	0.0082923
Cluster-30167.34237	7340.33937829291	2614.94899054059	1.4893	7.6066e-05	0.0082951
Cluster-30167.37056	2363.18705570284	804.844889931647	1.554	7.615e-05	0.0082965
Cluster-30167.40148	15317.4793846218	6597.31723539225	1.2153	7.641e-05	0.0083107
Cluster-30167.51450	0.719385750532754	48.5950286871431	-5.9805	7.6424e-05	0.0083107
Cluster-30167.44261	14.5422341910424	102.777531700034	-2.8285	7.6526e-05	0.008314
Cluster-13516.0	22.1188260289446	0	7.2628	7.6912e-05	0.0083403
Cluster-30167.35272	149.176292408583	503.173685131722	-1.7507	7.6856e-05	0.0083403
Cluster-30167.25656	2.88012257629914	68.7137112773232	-4.5213	7.701e-05	0.008343
Cluster-30167.30857	7.21191452450442	154.587113982444	-4.3951	7.732e-05	0.0083532
Cluster-30167.38581	40936.4396247169	13213.2981323453	1.6314	7.732e-05	0.0083532
Cluster-30167.64157	628.342166666262	67.012751490541	3.2345	7.7319e-05	0.0083532
Cluster-30167.59684	1762.49480485189	445.030332885586	1.9865	7.7545e-05	0.0083686
Cluster-30167.62313	1101.54169869881	119.466074735775	3.208	7.7606e-05	0.0083686
Cluster-30167.42649	28.5752407645625	132.958471695476	-2.2233	7.81e-05	0.008414
Cluster-23250.0	33.1402323030864	0.638200000740946	5.8842	7.8238e-05	0.008421
Cluster-30167.40213	1429.25088127683	4694.63726805416	-1.7159	7.855e-05	0.0084388
Cluster-30167.48100	1696.09276828632	672.823830508443	1.334	7.8535e-05	0.0084388
Cluster-30167.62664	9.09155152983337	74.3763988306879	-3.013	7.8651e-05	0.0084419
Cluster-15567.0	19.6528294507498	0	7.099	7.9072e-05	0.0084675
Cluster-30167.19232	0	27.3144277837463	-6.9444	7.9042e-05	0.0084675
Cluster-30167.47554	2.94323818611932	42.2771554487817	-3.8845	7.9108e-05	0.0084675
Cluster-16213.0	18.6214763448645	0	7.0228	7.934e-05	0.0084844
Cluster-18521.0	21.3906704363272	0	7.22	7.9541e-05	0.008498
Cluster-18042.0	24.5450105199347	0	7.4119	7.9758e-05	0.0085134
Cluster-30167.52331	0	27.4111305049674	-6.9493	8.0048e-05	0.0085364
Cluster-30167.40801	12200.8521762562	3543.49684168329	1.7838	8.0368e-05	0.0085627
Cluster-20130.0	17.8130045326254	0	6.9538	8.0471e-05	0.0085658
Cluster-30167.39146	18.6562166388353	123.3677740073	-2.7147	8.1011e-05	0.0086074
Cluster-30167.41090	7167.48706489812	2577.08011599093	1.4758	8.0947e-05	0.0086074
Cluster-30167.38249	6887.61447732621	2464.7147560009	1.4828	8.1106e-05	0.0086096
Cluster-17511.0	21.002514890109	0	7.1912	8.1371e-05	0.008623
Cluster-30167.12825	246.266497239903	17.6759198718831	3.817	8.1381e-05	0.008623
Cluster-30167.40314	431.139610015036	2529.21466191132	-2.5524	8.1577e-05	0.0086359
Cluster-30167.42608	15.9411936049033	118.660983896389	-2.8769	8.1874e-05	0.0086436
Cluster-30167.44280	1806.65780579113	704.173514878991	1.3601	8.1771e-05	0.0086436
Cluster-30167.54585	9.21262360113748	68.7125834250874	-2.924	8.1849e-05	0.0086436
Cluster-30167.58425	0	21.3918401879624	-6.5914	8.1961e-05	0.0086449
Cluster-30167.23590	0.719385750532754	34.6440367500374	-5.4823	8.2481e-05	0.0086919
Cluster-30167.43141	109.714733786706	493.807076729686	-2.1673	8.2677e-05	0.0087046
Cluster-18955.0	21.9511469124093	0	7.25	8.3107e-05	0.0087256
Cluster-30167.13150	52.431820423982	3.25370992945826	4.0658	8.3008e-05	0.0087256
Cluster-30167.39960	44285.9516783061	13730.4167758958	1.6895	8.3136e-05	0.0087256
Cluster-30167.42669	12.0901666032685	70.705483620981	-2.5562	8.3178e-05	0.0087256
Cluster-24680.0	24.8933539789483	0.319100000370473	6.4749	8.3446e-05	0.0087297
Cluster-30167.20374	2.52816842353714	60.5830538431776	-4.5244	8.3486e-05	0.0087297
Cluster-30167.40084	10755.0391025901	4540.9098015911	1.244	8.3522e-05	0.0087297
Cluster-30167.8215	0.362272449434503	27.6303666703992	-5.9977	8.356e-05	0.0087297
Cluster-794.1	392.888231139199	140.386682633781	1.4873	8.3594e-05	0.0087297
Cluster-30167.24272	324.550803467618	79.4963942469524	2.0322	8.4001e-05	0.0087644
Cluster-16021.0	17.0833004854202	0	6.8931	8.4249e-05	0.0087823
Cluster-17496.0	19.2698330528678	0	7.0676	8.4582e-05	0.0088045
Cluster-22165.0	26.1478504437871	0.319100000370473	6.5478	8.4701e-05	0.0088045
Cluster-30167.28638	837.615876533676	235.213240488512	1.8336	8.4842e-05	0.0088045
Cluster-30167.29228	15.9256288047921	119.600110955259	-2.9038	8.4792e-05	0.0088045
Cluster-30167.41568	2439.81341618914	1098.98767020887	1.1508	8.4918e-05	0.0088045
Cluster-30167.50505	12.5441046885775	95.0818656555006	-2.8969	8.479e-05	0.0088045
Cluster-30167.42421	1375.35122554115	2793.05723343657	-1.0221	8.5019e-05	0.008807
Cluster-30167.29559	163.977259866318	39.0990147433432	2.0727	8.5248e-05	0.0088229
Cluster-30167.42185	6093.45327424618	1958.85122284027	1.6375	8.5931e-05	0.0088857
Cluster-30167.27169	930.74551706982	200.806493577372	2.2147	8.6323e-05	0.0089182
Cluster-11497.1	21.6727140212424	0	7.2323	8.7009e-05	0.0089811
Cluster-30167.43156	2174.88745333522	693.12207162902	1.6504	8.7227e-05	0.0089956
Cluster-30167.10410	19.9969575259049	0	7.1212	8.7355e-05	0.0090008
Cluster-30167.21527	1.43877150106551	48.3518467648769	-4.9924	8.7496e-05	0.0090072
Cluster-30167.35411	141.753964481367	420.954866349033	-1.5676	8.8212e-05	0.0090729
Cluster-15879.0	18.1209312143244	0	6.9716	8.8341e-05	0.0090781
Cluster-15688.0	18.0681339011767	0	6.9694	8.9064e-05	0.0091404
Cluster-18942.0	20.1656677620205	0	7.1286	8.9222e-05	0.0091404
Cluster-30167.19117	0	31.8771208091781	-7.1666	8.9319e-05	0.0091404
Cluster-30167.24002	1.07907862579913	46.7701784758813	-5.3518	8.9118e-05	0.0091404
Cluster-30167.52032	10.501860359947	82.1701772974187	-2.9764	8.9342e-05	0.0091404
Cluster-15849.0	18.2601476599078	0	6.9821	8.9463e-05	0.0091427
Cluster-30167.34102	7440.35579289664	2441.22944647434	1.6079	8.9522e-05	0.0091427
Cluster-13704.0	23.9327678502852	0	7.3775	8.9812e-05	0.0091561
Cluster-21429.0	22.5996783306175	0.319100000370473	6.3302	8.9802e-05	0.0091561
Cluster-30167.35954	1295.04183421044	395.945662238617	1.7106	9.0081e-05	0.0091755
Cluster-18359.0	20.4171864368234	0	7.1497	9.0285e-05	0.0091855
Cluster-30167.17200	0.719385750532754	49.2068936731644	-6.0001	9.0338e-05	0.0091855
Cluster-30167.48293	1.80104395050001	44.3472949914548	-4.5473	9.0992e-05	0.0092439
Cluster-13229.0	19.3277895143517	0	7.0702	9.1132e-05	0.00925
Cluster-37323.0	40.8121878257139	3.41136402137232	3.5838	9.13e-05	0.0092589
Cluster-10769.0	21.5888744629748	0	7.2258	9.1825e-05	0.009304
Cluster-30167.40969	4.69664397180791	92.6428353479954	-4.2628	9.1994e-05	0.009313
Cluster-30167.50278	968.920600012868	284.705685795284	1.7682	9.2238e-05	0.0093295
Cluster-18279.1	18.4329859247793	0	6.9987	9.2508e-05	0.0093488
Cluster-30167.43528	305.224754259708	1027.31899995236	-1.7515	9.2624e-05	0.0093523
Cluster-30167.17475	414.537131098425	144.083584004123	1.5265	9.2879e-05	0.0093621
Cluster-30167.63207	211.436317385751	14.7932751217465	3.8558	9.2883e-05	0.0093621
Cluster-30167.52246	595.820670444954	123.472296631957	2.275	9.3459e-05	0.0094119
Cluster-15875.0	19.1306166072844	0	7.0577	9.3556e-05	0.0094135
Cluster-30167.50172	602.035888047613	249.744546594764	1.2693	9.4332e-05	0.0094834
Cluster-30167.33694	5.77572259760704	112.682357456372	-4.2529	9.4548e-05	0.0094948
Cluster-30167.37738	10.0029510390972	86.2711570856404	-3.1129	9.4609e-05	0.0094948
Cluster-30167.21876	803.349790644962	199.878883121138	2.0087	9.5001e-05	0.0095187
Cluster-30167.47799	594.359189765341	267.510283262953	1.1515	9.5012e-05	0.0095187
Cluster-30167.58798	23.0045171516296	146.990576085886	-2.6847	9.5137e-05	0.009523
Cluster-30167.39020	34.4581064430527	144.161588064416	-2.0561	9.5333e-05	0.0095344
Cluster-30167.42456	83.6660256359901	306.10606106124	-1.868	9.5446e-05	0.0095374
Cluster-30167.48788	355.292719606598	80.3301142415993	2.1502	9.5639e-05	0.0095485
Cluster-19085.0	19.6346850764704	0	7.0947	9.5743e-05	0.0095507
Cluster-20550.0	51.1715636711318	1.27640000148189	5.4454	9.602e-05	0.0095553
Cluster-23684.0	32.8772768569283	0.319100000370473	6.8741	9.6038e-05	0.0095553
Cluster-30167.40319	902.173393601255	265.540786096094	1.7661	9.5972e-05	0.0095553
Cluster-13313.0	16.4953924579665	0	6.8414	9.6142e-05	0.0095575
Cluster-16299.0	19.9710744291212	0	7.1167	9.6321e-05	0.0095671
Cluster-15936.0	20.6055895018061	0	7.1674	9.6634e-05	0.0095749
Cluster-30167.34275	2.15815725159826	57.9702820264301	-4.6832	9.6546e-05	0.0095749
Cluster-30167.36628	1699.18975304811	626.331354278907	1.4402	9.6648e-05	0.0095749
Cluster-14342.0	23.5704954008507	0	7.3554	9.711e-05	0.009596
Cluster-30167.28270	8.34886225668504	79.9871140627827	-3.2812	9.7077e-05	0.009596
Cluster-30167.40292	2561.80480241861	772.033908319262	1.7308	9.7085e-05	0.009596
Cluster-30167.34466	1026.85919241741	375.862910130767	1.451	9.7304e-05	0.0096048
Cluster-30167.39782	36.3081690983542	13392.2510269691	-8.5259	9.7364e-05	0.0096048
Cluster-30167.27789	4.33953067070966	92.840070585774	-4.3797	9.7635e-05	0.0096121
Cluster-30167.47368	1010.0187213242	244.99763261019	2.0456	9.7687e-05	0.0096121
Cluster-30167.57917	0.359692875266377	38.7223920500999	-6.4857	9.7687e-05	0.0096121
Cluster-15692.0	19.1885730687683	0	7.0603	9.792e-05	0.009624
Cluster-30167.35670	5788.20999038217	1926.13228199681	1.5876	9.7974e-05	0.009624
Cluster-28178.0	36.8555661977837	0.868255060638325	5.4907	9.8244e-05	0.0096424
Cluster-10634.0	17.9842943429091	0	6.9613	9.8644e-05	0.0096652
Cluster-14935.0	17.9842943429091	0	6.9613	9.8644e-05	0.0096652
Cluster-14155.0	20.0549139873889	0	7.1238	9.893e-05	0.0096687
Cluster-18258.0	20.0549139873889	0	7.1238	9.893e-05	0.0096687
Cluster-30167.22929	1558.20627301342	414.98372478573	1.9101	9.886e-05	0.0096687
Cluster-23352.0	32.8643789860877	0.638200000740946	5.8691	9.9907e-05	0.0097429
Cluster-30167.18687	1.08165819996726	32.9321030884198	-4.8339	0.00010003	0.0097429
Cluster-30167.51792	3.97725822127516	67.5328048548446	-4.038	9.9949e-05	0.0097429
Cluster-30167.7182	0	23.1782822267084	-6.7075	9.9821e-05	0.0097429
Cluster-16987.0	18.1545530336125	0	6.9779	0.00010037	0.0097681
Cluster-30167.32692	38.0834978666683	226.167655489072	-2.561	0.00010058	0.0097804
Cluster-14956.1	23.4312789552673	0	7.3471	0.00010096	0.0097931
Cluster-30167.42655	194.969575900155	791.187025778197	-2.0232	0.00010105	0.0097931
Cluster-30167.49852	32.6378869986931	256.556367768018	-2.9656	0.00010103	0.0097931
Cluster-49287.0	226.759074502653	42.7480174576976	2.4107	0.00010097	0.0097931
Cluster-17591.0	17.6763676612101	0	6.9433	0.00010139	0.0098096
Cluster-30167.45751	1.79846437633188	60.9021538435481	-5.0156	0.00010137	0.0098096
Cluster-30167.35576	146.808148183744	587.871708549086	-2.0033	0.00010164	0.0098253
Cluster-12969.0	17.7058614517422	0	6.9399	0.00010188	0.009834
Cluster-30167.50445	26.749949526969	135.626651653633	-2.3292	0.00010198	0.009834
Cluster-30167.53535	0.719385750532754	55.3736427481238	-6.1742	0.00010196	0.009834
Cluster-30167.45459	379.37142864704	1008.88838962214	-1.411	0.00010225	0.0098354
Cluster-30167.52872	5.25350975414165	59.0758197836472	-3.5022	0.00010222	0.0098354
Cluster-8119.0	16.9207805172212	0	6.8759	0.00010214	0.0098354
Cluster-19987.0	19.1316477268646	0	7.0501	0.00010269	0.0098697
Cluster-50883.0	0	23.6826997447064	-6.7388	0.00010293	0.0098759
Cluster-8547.0	17.392775621707	0	6.9214	0.00010288	0.0098759
Cluster-30167.22352	1.43877150106551	54.0599695686806	-5.1577	0.00010367	0.0099248
Cluster-30167.37207	51.8685091040314	287.163929379516	-2.4732	0.0001037	0.0099248
Cluster-30167.45356	5.46882703548834	68.8716400756586	-3.6485	0.00010354	0.0099248
Cluster-30167.47107	6.32742923160453	60.4329833843482	-3.2549	0.00010378	0.0099248
Cluster-15918.0	24.9372940949089	0	7.4404	0.0001044	0.0099757
Cluster-30167.56714	496.573483153694	181.414833942692	1.4547	0.00010463	0.0099896
Cluster-15676.1	29.1376083200352	0.319100000370473	6.7044	0.0001051	0.0099921
Cluster-17453.0	20.4637934820545	0	7.1579	0.00010571	0.0099921
Cluster-22275.0	37.2644456924494	0.957300001111419	5.432	0.0001051	0.0099921
Cluster-22597.0	16.5818115904022	0	6.8507	0.00010582	0.0099921
Cluster-30167.18852	425.463516312645	146.357880878359	1.5422	0.00010494	0.0099921
Cluster-30167.21586	14.4134233972339	93.5133242288737	-2.6833	0.00010587	0.0099921
Cluster-30167.22480	514.023607301603	104.473561951244	2.3034	0.00010546	0.0099921
Cluster-30167.26693	308.328950368224	93.3615907896033	1.7278	0.00010573	0.0099921
Cluster-30167.29133	0	140.614704889472	-9.3054	0.00010573	0.0099921
Cluster-30167.29821	31.4140901541716	185.213639551773	-2.5584	0.000106	0.0099921
Cluster-30167.33181	386.583326029895	145.93589708234	1.406	0.00010612	0.0099921
Cluster-30167.34767	556.433667449424	173.825324933982	1.6808	0.00010542	0.0099921
Cluster-30167.37007	21337.3951492066	5350.02532667126	1.9958	0.00010607	0.0099921
Cluster-30167.40381	230.001308714659	853.889148287726	-1.8926	0.00010506	0.0099921
Cluster-30167.41306	117.983182122625	16.4664446144449	2.8422	0.00010597	0.0099921
Cluster-30167.46631	74.193882572238	323.583553104965	-2.1261	0.00010513	0.0099921
Cluster-4898.0	808.398996704814	240.288787810841	1.7512	0.00010577	0.0099921
Cluster-30167.15356	0	23.6397207574971	-6.7363	0.0001063	0.010001
Cluster-30167.36516	17.5668197163637	121.78477730731	-2.7839	0.00010639	0.010001
Cluster-17100.0	22.8449193824014	0	7.3147	0.00010683	0.010034
Cluster-13269.0	18.0991761462967	0	6.9755	0.0001074	0.010057
Cluster-15906.0	19.5803393087349	0	7.0852	0.00010742	0.010057
Cluster-30167.37257	6945.79371738225	1899.95007446726	1.8705	0.00010737	0.010057
Cluster-30167.52145	9.56973690223573	65.752343331768	-2.8033	0.00010737	0.010057
Cluster-30167.45678	143.227388921301	391.353312771985	-1.4474	0.00010808	0.01011
Cluster-5773.0	888.751504121832	307.52048693303	1.5301	0.00010856	0.010147
Cluster-30167.58735	0.359692875266377	29.874885567458	-6.1119	0.00010869	0.010151
Cluster-30167.1399	0	27.846664165103	-6.9719	0.00010884	0.010157
Cluster-9052.0	19.5161925793345	0	7.0892	0.00010895	0.010159
Cluster-10299.0	21.1443109098605	0	7.2005	0.00010915	0.01017
Cluster-30167.70381	0	25.7362766048717	-6.8585	0.00010952	0.010196
Cluster-30167.53668	2.72792090477263	61.0028417977509	-4.5606	0.00010962	0.010197
Cluster-13396.0	18.4873316925149	0	7.0094	0.00010996	0.010205
Cluster-18098.0	18.4873316925149	0	7.0094	0.00010996	0.010205
Cluster-22855.0	28.9181630099325	0.319100000370473	6.6892	0.00010983	0.010205
Cluster-17315.0	18.5747819445309	0	7.0094	0.00011021	0.010215
Cluster-30167.23499	1.79846437633188	50.2186222587755	-4.7324	0.00011034	0.010215
Cluster-30167.61126	0	22.599979892088	-6.6713	0.00011033	0.010215
Cluster-30167.37937	32.6506169549359	315.603663837818	-3.2682	0.00011046	0.010218
Cluster-30167.29893	1276.44043794859	614.579708677405	1.0546	0.00011123	0.010281
Cluster-30167.46897	56.2273026237031	210.456764229017	-1.9094	0.00011134	0.010283
Cluster-13858.0	17.1153738501204	0	6.8896	0.00011151	0.010291
Cluster-30167.40371	756.404983014916	2386.41155879449	-1.6576	0.00011164	0.010294
Cluster-14809.0	17.8761201424456	0	6.9568	0.00011216	0.010321
Cluster-30167.32844	1245.26777919973	254.014806479516	2.2954	0.00011213	0.010321
Cluster-30167.43000	29.583465058037	158.661534503032	-2.4229	0.00011228	0.010321
Cluster-30167.5305	3.96951949877078	50.3792891690807	-3.6081	0.00011229	0.010321
Cluster-30167.30307	0.72196532470088	35.0435443532237	-5.501	0.00011254	0.010328
Cluster-30167.31294	927.352062784499	345.415451732093	1.4255	0.00011248	0.010328
Cluster-30167.28335	1177.28189639309	515.81414085167	1.1904	0.00011284	0.010339
Cluster-30167.53026	22.3756785622886	205.144840076631	-3.1864	0.00011278	0.010339
Cluster-22437.0	16.6423476260543	0	6.8535	0.00011319	0.01034
Cluster-30167.19880	2.51785012686464	62.0529785558777	-4.5646	0.00011303	0.01034
Cluster-30167.34766	3004.43716700693	1044.16116851667	1.5251	0.00011303	0.01034
Cluster-30167.54179	1.79846437633188	49.3418111504619	-4.7063	0.00011321	0.01034
Cluster-30167.20114	1.79846437633188	49.0929234189477	-4.6992	0.00011371	0.01037
Cluster-30167.37719	1328.69483461135	472.131566692521	1.4935	0.00011367	0.01037
Cluster-19494.0	20.6143593438907	0	7.1618	0.00011409	0.010372
Cluster-30167.53407	0	20.5803958273902	-6.5357	0.00011387	0.010372
Cluster-30167.57457	0.719385750532754	50.1625905568606	-6.0298	0.00011392	0.010372
Cluster-5768.0	283.141948118408	75.1168662088902	1.9188	0.00011404	0.010372
Cluster-30167.6081	0	22.379341167999	-6.6567	0.00011435	0.010387
Cluster-30167.34850	11.1685361524346	131.07805790516	-3.5271	0.00011461	0.010394
Cluster-30167.46444	1.43877150106551	50.0755788778693	-5.0457	0.00011458	0.010394
Cluster-30167.16202	614.7993232035	197.994120959118	1.6357	0.00011558	0.010474
Cluster-20362.0	27.973229036483	0.638200000740946	5.647	0.00011606	0.010501
Cluster-22566.0	17.9599597007132	0	6.9649	0.00011605	0.010501
Cluster-30167.40864	2007.20172958918	4611.05369088749	-1.1998	0.00011649	0.010532
Cluster-30167.32322	57.4936658398023	187.600513531088	-1.7016	0.00011664	0.010537
Cluster-30167.48243	0.359692875266377	32.4771873438246	-6.2326	0.00011702	0.010563
Cluster-30167.38743	8.34112353418066	90.6907687513718	-3.4606	0.00011739	0.010588
Cluster-30167.40904	8871.79380640282	2520.33514370051	1.8157	0.00011773	0.010611
Cluster-30167.25375	1254.12348520732	497.632467451201	1.3347	0.0001181	0.010636
Cluster-30167.54167	7.72114214202674	87.9563255884719	-3.4819	0.00011826	0.010642
Cluster-30167.42313	45.2101990885221	240.486878461635	-2.4038	0.00011845	0.010651
Cluster-30167.55871	0	24.1902042287589	-6.7695	0.00011889	0.010676
Cluster-30167.70461	0.359692875266377	29.7552095039932	-6.1061	0.00011892	0.010676
Cluster-30167.26118	11.2497087814316	86.0295782807896	-2.9152	0.00011931	0.010703
Cluster-30167.70609	0	27.0490515173875	-6.9301	0.00011993	0.01075
Cluster-30167.35762	1223.41271581021	2627.86652066427	-1.1026	0.00012011	0.010758
Cluster-30167.24789	1.08165819996726	32.1667246811114	-4.8005	0.00012048	0.010765
Cluster-30167.25177	14.7124928817458	125.266153038781	-3.0843	0.00012033	0.010765
Cluster-30167.30618	70.436157016168	436.842053223381	-2.6306	0.00012056	0.010765
Cluster-30167.42663	244.872469192369	725.805595710574	-1.5668	0.00012045	0.010765
Cluster-30167.32067	5.24577103163727	98.4229289757159	-4.2364	0.0001208	0.010779
Cluster-30167.36435	41.5541080445893	271.305997030861	-2.6986	0.00012134	0.010818
Cluster-46539.0	166.45581169055	43.6020106614126	1.9392	0.00012147	0.010821
Cluster-30167.27259	0	23.9204125853517	-6.7531	0.00012215	0.010873
Cluster-30167.30428	0	24.0107859368187	-6.7587	0.00012243	0.010888
Cluster-30167.40365	1382.64334205301	507.855451629793	1.4457	0.0001225	0.010888
Cluster-10027.0	21.9206220022969	0	7.2566	0.00012303	0.010926
Cluster-21824.0	22.1410984319799	0	7.2714	0.00012312	0.010926
Cluster-30167.19336	0.362272449434503	30.290258144983	-6.1321	0.00012328	0.01093
Cluster-30167.30527	1386.24800212205	360.888182998323	1.943	0.00012335	0.01093
Cluster-30167.39813	3733.28605978271	1760.21659040922	1.0848	0.00012363	0.010946
Cluster-30167.33620	1.80878267300439	46.7947549355403	-4.6251	0.00012379	0.010953
Cluster-30167.52939	0.719385750532754	35.1633396854647	-5.508	0.00012407	0.010968
Cluster-19646.1	19.7413108223461	0	7.0926	0.00012419	0.010971
Cluster-30167.24534	2418.4718887792	510.857814840032	2.2438	0.00012431	0.010973
Cluster-30167.57646	398.510892105469	110.372975646026	1.8561	0.0001245	0.010982
Cluster-10590.0	16.7479422523496	0	6.8579	0.00012577	0.011031
Cluster-12387.0	20.8658780186936	0	7.1822	0.00012582	0.011031
Cluster-20474.0	27.9420994362606	0.319100000370473	6.6374	0.0001261	0.011031
Cluster-23209.0	76.559698942174	2.87190000333426	4.8062	0.00012555	0.011031
Cluster-30167.21245	715.286486870281	217.185563374104	1.7216	0.00012575	0.011031
Cluster-30167.27785	2329.28397244777	885.299724506659	1.396	0.00012599	0.011031
Cluster-30167.28516	187.434858693881	55.5064599585949	1.7596	0.00012579	0.011031
Cluster-30167.37196	8026.30995168333	2031.39671578443	1.9824	0.00012547	0.011031
Cluster-30167.42196	64.2906853119294	312.818328817571	-2.2759	0.00012606	0.011031
Cluster-30167.42210	67.0412176941051	333.810840534149	-2.3185	0.00012521	0.011031
Cluster-30167.45167	1.72236354056863	32.6507877000592	-4.3139	0.00012587	0.011031
Cluster-30167.26613	254.493175746208	73.122549169702	1.7947	0.00012622	0.011032
Cluster-30167.41573	1075.7894238362	378.214283771819	1.5084	0.00012645	0.011044
Cluster-30167.23056	6.43190538321717	99.5209282209612	-3.9352	0.00012664	0.011049
Cluster-30167.49042	187.356692068522	484.324265148568	-1.3707	0.0001267	0.011049
Cluster-30167.31286	589.911051363827	191.276302831185	1.6265	0.00012695	0.011054
Cluster-30167.40340	35670.9502712657	11572.3184639072	1.6241	0.00012685	0.011054
Cluster-15009.0	18.770923732018	0	7.0301	0.00012727	0.011074
Cluster-30167.40859	106.014185291805	324.364772792456	-1.6136	0.00012756	0.011091
Cluster-12046.0	18.073293049513	0	6.9701	0.00012811	0.011131
Cluster-30167.37486	1.07907862579913	58.5318590985788	-5.6838	0.00012899	0.011198
Cluster-16283.0	21.5350460302468	0	7.229	0.00012914	0.011203
Cluster-30167.33682	539.69259391899	196.93527271567	1.4565	0.00012939	0.011217
Cluster-30167.18897	1356.57742913153	524.822655499107	1.3705	0.00012996	0.011249
Cluster-30167.26761	400.125591984975	157.766112708815	1.3432	0.00012993	0.011249
Cluster-8702.0	16.72876675849	0	6.8626	0.00013014	0.011256
Cluster-30167.30506	2965.54882001467	800.11352777892	1.8906	0.00013026	0.011258
Cluster-9749.1	18.0179161621972	0	6.9676	0.00013049	0.011269
Cluster-30167.22675	1541.31090067847	191.284003465845	3.0125	0.00013066	0.011275
Cluster-10352.0	17.3166747859437	0	6.9134	0.00013096	0.01128
Cluster-19571.0	16.6138849551024	0	6.8469	0.00013129	0.01128
Cluster-30167.31760	3456.1892304022	834.10049342053	2.0515	0.00013109	0.01128
Cluster-30167.39197	71743.09950473	20555.974125159	1.8033	0.00013119	0.01128
Cluster-30167.51542	8.98191622988448	125.562709840974	-3.8012	0.00013097	0.01128
Cluster-30167.57524	802.522160480512	298.853824537867	1.4254	0.00013112	0.01128
Cluster-30167.28080	1987.09039565053	647.618351100127	1.618	0.00013171	0.011307
Cluster-14907.0	18.042250804393	0	6.9644	0.00013185	0.011311
Cluster-30167.34691	0	23.5721653106287	-6.7321	0.0001322	0.011333
Cluster-15173.0	19.2982957238196	0	7.0723	0.00013255	0.011346
Cluster-30167.35604	343.962866070577	85.7807932662135	2.0084	0.00013252	0.011346
Cluster-30167.43511	367.075762865738	1066.14762849916	-1.5369	0.00013301	0.011374
Cluster-30167.47648	4720.59967514881	1326.38666558597	1.8318	0.00013308	0.011374
Cluster-22262.0	21.7928423280687	0.319100000370473	6.2845	0.00013321	0.011378
Cluster-21055.0	17.3989658896235	0	6.9124	0.00013349	0.011393
Cluster-20183.0	28.0528532108922	0.319100000370473	6.6413	0.00013378	0.011406
Cluster-30167.53509	7.41424657990804	60.6088845661674	-3.0247	0.00013384	0.011406
Cluster-30167.8209	472.79702755678	114.008139505205	2.0532	0.00013398	0.011409
Cluster-20925.0	17.29079168916	0	6.9076	0.00013409	0.01141
Cluster-30167.33742	10.8822771836609	95.1900108316931	-3.1111	0.00013418	0.01141
Cluster-37052.0	0.359692875266377	27.9408293331124	-6.0155	0.00013439	0.011419
Cluster-21173.0	41.2690481099937	0.319100000370473	7.2045	0.00013467	0.011423
Cluster-30167.35060	26.1619541444129	136.109379119268	-2.3764	0.00013473	0.011423
Cluster-30167.64514	383.931768026193	85.4664646392947	2.1729	0.00013455	0.011423
Cluster-24147.0	22.0723063388158	0.319100000370473	6.2935	0.00013518	0.011452
Cluster-16165.0	17.3461685764758	0	6.9102	0.00013581	0.011473
Cluster-30167.21126	2.16589597410264	43.1616984855065	-4.2485	0.00013561	0.011473
Cluster-30167.39559	439.150647708961	73.6677784027385	2.5803	0.00013582	0.011473
Cluster-30167.48979	5.38756705138883	50.2512124955858	-3.2456	0.00013557	0.011473
Cluster-19902.0	18.7129672705341	0	7.0274	0.00013598	0.011478
Cluster-30167.43880	1196.0966764364	498.527556485895	1.263	0.00013627	0.011494
Cluster-30167.40813	244.076132992305	980.807105469495	-2.0055	0.0001365	0.011505
Cluster-30167.48829	11.7769934181308	115.380234101723	-3.2805	0.0001366	0.011506
Cluster-20992.0	19.4980482050551	0	7.085	0.00013691	0.011515
Cluster-30167.35663	668.974154107438	287.495658635569	1.2175	0.0001369	0.011515
Cluster-11517.0	19.9736540032894	0	7.1169	0.00013794	0.011593
Cluster-30167.24937	8.35410876012373	80.5869058910078	-3.2541	0.00013823	0.011609
Cluster-30167.52084	10.472366569415	174.362120112595	-4.0368	0.00013843	0.011618
Cluster-16631.0	21.1727735808123	0	7.2045	0.00013955	0.011699
Cluster-30167.32690	5.11429330855822	72.9175677188747	-3.8306	0.00013961	0.011699
Cluster-20830.0	39.909044373962	0.957300001111419	5.5263	0.00013988	0.011714
Cluster-30167.37449	1158.99474746698	360.592746906047	1.686	0.00014008	0.011716
Cluster-30167.42654	538.899162776247	190.020842910465	1.5057	0.00014011	0.011716
Cluster-16949.0	22.0929429321608	0	7.2595	0.0001403	0.01172
Cluster-30167.44602	102.719080308026	266.531761332339	-1.3733	0.00014046	0.01172
Cluster-30167.7860	0	21.7549728801148	-6.6162	0.00014046	0.01172
Cluster-20071.0	17.8502370456619	0	6.9514	0.00014065	0.011723
Cluster-30167.35741	347.226757344204	89.4557749988842	1.9601	0.00014071	0.011723
Cluster-30167.39445	14715.4779651723	3596.96359083435	2.0326	0.00014102	0.011741
Cluster-11694.0	17.1143427305401	0	6.8993	0.00014186	0.01175
Cluster-23451.0	209.276699034667	48.3060626603532	2.1125	0.00014154	0.01175
Cluster-30167.36716	7226.49608539539	2261.93564120719	1.6759	0.00014193	0.01175
Cluster-30167.40728	493.721742994115	1747.89066309613	-1.8235	0.00014142	0.01175
Cluster-30167.41487	4467.92010643107	1092.82089380073	2.0319	0.00014168	0.01175
Cluster-30167.44646	920.872533132947	365.942515990744	1.3327	0.00014158	0.01175
Cluster-30167.46924	4.53928315194515	52.665458642355	-3.5585	0.00014173	0.01175
Cluster-30167.59506	315.13705039569	84.4376476524899	1.8993	0.00014147	0.01175
Cluster-16229.0	15.9654408919967	0	6.7904	0.00014229	0.01176
Cluster-30167.16939	11.8091541379335	80.0325564555405	-2.7592	0.00014229	0.01176
Cluster-30167.19368	0	23.1872684184503	-6.7083	0.00014236	0.01176
Cluster-30167.22365	0	23.1980131652526	-6.7089	0.00014247	0.01176
Cluster-30167.50851	37.9184856794036	246.049872359619	-2.6894	0.00014281	0.01178
Cluster-30167.40120	7060.65646981359	2606.21042615596	1.4378	0.000143	0.011788
Cluster-24476.0	23.9343163048731	0	7.3817	0.00014344	0.011815
Cluster-30167.51067	43.7686733030836	181.436094308263	-2.0494	0.00014354	0.011815
Cluster-30167.11298	25.2981927999605	0.638200000740946	5.5079	0.00014375	0.011824
Cluster-23135.0	19.7505979994383	0	7.1001	0.00014413	0.011844
Cluster-30167.26230	2349.20671666686	897.25407669476	1.3889	0.00014443	0.011844
Cluster-30167.33081	7.23255111784944	121.483881085657	-4.0421	0.00014451	0.011844
Cluster-30167.33105	349.815804428195	70.6620959166613	2.3131	0.00014443	0.011844
Cluster-30167.47135	16.4592784196127	157.015352612109	-3.257	0.00014448	0.011844
Cluster-15697.0	17.067735685309	0	6.888	0.00014511	0.011852
Cluster-17569.0	21.8429727119458	0	7.2456	0.00014501	0.011852
Cluster-19955.0	18.8547632902856	0	7.0377	0.00014492	0.011852
Cluster-30167.35279	77.2666303929854	536.354313270209	-2.7915	0.00014474	0.011852
Cluster-30167.48814	9.74524209637782	91.3937570604611	-3.1959	0.0001449	0.011852
Cluster-12853.0	17.1681711632681	0	6.8922	0.00014552	0.011877
Cluster-30167.44923	3.61240619767253	58.5911332041933	-3.9685	0.00014604	0.011911
Cluster-30167.37288	71.9254083215204	396.046441806872	-2.4563	0.00014616	0.011912
Cluster-17327.0	20.0197437135129	0	7.1125	0.00014672	0.011939
Cluster-18053.0	15.6342106876822	0	6.7644	0.00014692	0.011939
Cluster-21930.0	27.4743197156332	0.638200000740946	5.6184	0.00014675	0.011939
Cluster-30167.14714	466.318445220141	157.313868070846	1.5703	0.00014721	0.011939
Cluster-30167.38200	991.073249753733	409.932429220408	1.2742	0.00014692	0.011939
Cluster-30167.49369	0.359692875266377	26.0072032428333	-5.9113	0.00014709	0.011939
Cluster-30167.51068	6.76055601336359	92.0286262252018	-3.7896	0.00014714	0.011939
Cluster-30167.50886	3.5388849360774	81.0903438520965	-4.5138	0.00014741	0.011947
Cluster-30167.49248	13.2297812647197	128.201697403665	-3.2875	0.00014764	0.011957
Cluster-30167.48684	1457.53160670984	595.809772526058	1.291	0.00014805	0.011977
Cluster-30167.68127	19.0877076109041	0	7.0445	0.00014809	0.011977
Cluster-30167.40126	1218.90712598406	3706.05654054958	-1.604	0.00014847	0.01199
Cluster-30167.42718	376.331173824856	961.531195156498	-1.3551	0.00014838	0.01199
Cluster-9554.0	15.9706000403329	0	6.7909	0.00014858	0.011991
Cluster-30167.36290	7512.40656396353	1884.6335772679	1.9953	0.00014875	0.011997
Cluster-30167.21278	0	20.8700738469867	-6.5562	0.00014913	0.011998
Cluster-30167.37870	4.45811052294808	81.2296767064423	-4.1594	0.00014889	0.011998
Cluster-30167.41579	122.947531401106	715.831966490982	-2.5386	0.00014919	0.011998
Cluster-30167.5019	48.2472457091718	8.21864867004614	2.5634	0.00014901	0.011998
Cluster-30167.39924	36318.8539878943	12598.6905516353	1.5275	0.00014932	0.012001
Cluster-17716.5	17.571804154495	0	6.9298	0.00014955	0.012006
Cluster-30167.34500	477.59340847099	93.5878107217706	2.3511	0.0001497	0.012006
Cluster-30167.53497	4.97249728880665	64.2668663299449	-3.6757	0.00014968	0.012006
Cluster-30167.66936	0	23.2947158864736	-6.7147	0.00015068	0.012077
Cluster-14405.0	17.0123587979932	0	6.8855	0.00015099	0.012093
Cluster-12266.0	16.9285192397255	0	6.8768	0.00015177	0.012106
Cluster-17211.0	19.4680370795154	0	7.0735	0.00015216	0.012106
Cluster-17890.0	19.5275419955872	0	7.0831	0.00015184	0.012106
Cluster-21062.0	19.6113815538549	0	7.0904	0.00015144	0.012106
Cluster-30167.39467	55386.9310911921	12660.2994487083	2.1293	0.00015203	0.012106
Cluster-30167.43592	3899.67933574905	1241.67506556431	1.6511	0.00015155	0.012106
Cluster-30167.51903	1283.67889333179	459.335495017259	1.4837	0.0001522	0.012106
Cluster-30167.55088	555.584849378587	161.330930288449	1.787	0.00015189	0.012106
Cluster-30167.57007	2.15815725159826	64.6475032827202	-4.8462	0.00015186	0.012106
Cluster-8531.0	18.9127197517696	0	7.0404	0.00015143	0.012106
Cluster-30167.52548	0	28.6133709834054	-7.0109	0.00015241	0.012114
Cluster-30167.25812	0.359692875266377	29.2581750603218	-6.0819	0.0001526	0.012121
Cluster-30167.46763	1237.60957440688	499.778281202032	1.3081	0.00015277	0.012127
Cluster-30167.48072	50.0328122146631	179.918509477128	-1.8493	0.00015337	0.012166
Cluster-9013.0	21.78759582463	0	7.2431	0.00015362	0.012178
Cluster-10267.0	20.8338046539934	0	7.1833	0.00015394	0.012194
Cluster-30167.45378	57.0437684281469	293.744803910989	-2.3624	0.00015408	0.012198
Cluster-30167.5858	0	24.093656945183	-6.7634	0.00015428	0.012204
Cluster-13098.0	18.046378833149	0	6.9731	0.0001546	0.012214
Cluster-30167.38385	4.30590885142158	54.8651658494808	-3.7152	0.00015471	0.012214
Cluster-30167.39216	2270.38816972543	906.982728372782	1.324	0.00015468	0.012214
Cluster-30167.39916	475.39149940485	157.540910312352	1.5944	0.00015505	0.012232
Cluster-30167.41850	4475.90018006145	1724.31039804823	1.3765	0.00015528	0.012242
Cluster-11809.0	22.5406033944509	0	7.2941	0.00015574	0.01227
Cluster-30167.44497	5.77056344927079	89.6967016739541	-3.9221	0.00015626	0.012301
Cluster-30167.46713	0.719385750532754	35.9315303524062	-5.5417	0.00015634	0.012301
Cluster-30167.70245	0	20.557147778725	-6.5345	0.00015672	0.012322
Cluster-11793.0	17.036693440189	0	6.8818	0.00015696	0.012323
Cluster-18183.0	22.7636593983019	0	7.3087	0.000157	0.012323
Cluster-19310.0	17.0961983562608	0	6.8941	0.00015727	0.012323
Cluster-23143.0	30.2006048107155	0.319100000370473	6.748	0.00015713	0.012323
Cluster-30167.37277	9.03101549418132	109.41661949023	-3.5703	0.00015723	0.012323
Cluster-13654.0	19.6382957702188	0	7.0884	0.00015868	0.012325
Cluster-14578.0	17.765366367814	0	6.9517	0.00015822	0.012325
Cluster-16742.0	19.3883255500038	0	7.0732	0.00015865	0.012325
Cluster-19791.0	19.3883255500038	0	7.0732	0.00015865	0.012325
Cluster-30167.12957	208.743563204419	15.7720646164626	3.7434	0.00015776	0.012325
Cluster-30167.27551	11.1685361524346	117.180359558	-3.364	0.00015778	0.012325
Cluster-30167.31125	72.2593928102079	434.601378406296	-2.5832	0.00015781	0.012325
Cluster-30167.34242	7638.07445978378	2424.71131635987	1.6556	0.00015761	0.012325
Cluster-30167.45334	110.895541075352	408.585329667453	-1.8782	0.00015785	0.012325
Cluster-30167.45523	26.8103982075187	151.876939926381	-2.5018	0.00015805	0.012325
Cluster-30167.54714	9.72976465136906	116.743022221691	-3.5572	0.00015804	0.012325
Cluster-30167.56242	16.0043092147235	90.7176170100651	-2.4902	0.00015864	0.012325
Cluster-30167.57794	7.93130027503718	110.727361141264	-3.7738	0.00015846	0.012325
Cluster-30167.42472	11.9536170869556	111.967541669357	-3.2111	0.00015891	0.012335
Cluster-30167.46450	10718.4930899998	3091.45263507494	1.7939	0.00015921	0.01235
Cluster-12502.0	23.7950998592896	0	7.3735	0.0001595	0.012356
Cluster-30167.14738	0	19.451610021508	-6.4542	0.00015947	0.012356
Cluster-30167.25888	0.724544898869007	35.3778044774449	-5.5156	0.00015994	0.012379
Cluster-8309.0	16.7893027941421	0	6.8656	0.00016001	0.012379
Cluster-16313.0	17.1759098857724	0	6.893	0.00016014	0.012381
Cluster-17518.0	16.6733898711742	0	6.8601	0.00016074	0.012411
Cluster-30167.40820	1851.6869565282	661.320892592103	1.4861	0.00016071	0.012411
Cluster-30167.23302	2.51785012686464	64.9866089280562	-4.6346	0.00016101	0.012418
Cluster-30167.47946	8.64285994796311	80.3892405091626	-3.2148	0.00016106	0.012418
Cluster-15727.0	18.2435517402164	0	6.9864	0.00016131	0.012423
Cluster-17708.0	21.25661313908	0	7.2109	0.00016144	0.012423
Cluster-23911.0	37.8124542775961	0.319100000370473	7.077	0.00016136	0.012423
Cluster-30167.41527	29824.3669532563	7544.70784931402	1.983	0.00016163	0.01243
Cluster-30167.34302	2.36564845533813	297.526085642416	-7.0239	0.00016203	0.012452
Cluster-13168.0	19.7790606703901	0	7.1047	0.00016233	0.012459
Cluster-30167.25340	14.1271644284602	97.7803587190396	-2.7891	0.00016227	0.012459
Cluster-30167.46661	193.362185068511	472.064620978796	-1.2857	0.00016302	0.012503
Cluster-18037.0	17.348748150644	0	6.9106	0.00016365	0.012535
Cluster-30167.62946	26.1283323251248	1.51235428706671	4.0918	0.00016354	0.012535
Cluster-23541.0	17.9884223716651	0	6.9703	0.0001642	0.012552
Cluster-30167.21991	0	18.9180452291573	-6.4135	0.0001641	0.012552
Cluster-41530.0	2.53074799770527	39.403496890387	-3.8927	0.00016404	0.012552
Cluster-30167.17012	110.617779537313	14.6633586032091	2.9271	0.00016439	0.012559
Cluster-30167.31001	5.05633684707429	60.1656931252838	-3.5258	0.00016498	0.012563
Cluster-30167.41538	83.9992342747977	594.203753402144	-2.818	0.00016484	0.012563
Cluster-30167.44984	1123.20784034674	383.304573548644	1.5519	0.00016484	0.012563
Cluster-30167.55335	9.38812879527957	105.830214575172	-3.4657	0.000165	0.012563
Cluster-45857.0	209.825406460633	46.4382406042008	2.1837	0.00016458	0.012563
Cluster-30167.29360	94.9069542292951	734.174066551661	-2.9545	0.00016543	0.01258
Cluster-30167.43090	1695.96569810421	785.634479481705	1.1104	0.00016534	0.01258
Cluster-18437.0	16.8964458750253	0	6.88	0.00016571	0.012589
Cluster-30167.12413	0	18.2943817917611	-6.363	0.00016603	0.012589
Cluster-30167.19007	30.6677901872749	179.569120065532	-2.5443	0.00016606	0.012589
Cluster-30167.23685	0	23.900251502741	-6.752	0.00016587	0.012589
Cluster-30167.45874	12.3262078330626	115.546444241313	-3.2128	0.00016609	0.012589
Cluster-20329.0	19.2491091044204	0	7.0633	0.00016653	0.012591
Cluster-30167.42081	5321.60226659841	1662.3682353179	1.6789	0.00016667	0.012591
Cluster-30167.42507	3801.92275857471	1307.07584461272	1.5406	0.00016659	0.012591
Cluster-30167.45717	1668.29658285778	680.542493132102	1.2939	0.0001665	0.012591
Cluster-30167.53400	3.61498577184065	64.6366030982726	-4.1128	0.00016631	0.012591
Cluster-30167.36438	1206.43720551628	448.350234139325	1.4287	0.00016687	0.012598
Cluster-16296.0	16.3690738832237	0	6.8311	0.00016845	0.012693
Cluster-30167.42880	371.9539275894	1035.92244721549	-1.4769	0.00016824	0.012693
Cluster-8375.0	16.3690738832237	0	6.8311	0.00016845	0.012693
Cluster-30167.14676	0.359692875266377	26.8980015016489	-5.9604	0.00016887	0.012716
Cluster-30167.40750	2909.01315717892	905.329828012026	1.6843	0.00016934	0.012737
Cluster-30167.50569	257.299599105535	41.9733040045626	2.6236	0.00016937	0.012737
Cluster-11063.0	16.2013947666884	0	6.8128	0.0001697	0.012746
Cluster-30167.5966	1.79846437633188	46.1129523870841	-4.6095	0.00016971	0.012746
Cluster-30167.39785	555.921182108998	1298.90664375928	-1.224	0.00016991	0.012753
Cluster-30167.49870	5.75757822332772	65.9695390933992	-3.5356	0.00017007	0.012757
Cluster-18512.0	15.4639519969788	0	6.7448	0.00017119	0.012832
Cluster-30167.33873	182.602447851247	792.721249706704	-2.1175	0.00017187	0.012872
Cluster-30167.39092	32.9303362353833	127.820214447394	-1.951	0.00017194	0.012872
Cluster-16831.0	16.9751262849567	0	6.8881	0.00017236	0.012887
Cluster-16842.0	16.566246790291	0	6.8454	0.00017236	0.012887
Cluster-30167.35535	1.44908979773801	40.1466809536029	-4.7176	0.00017271	0.012902
Cluster-30167.41886	746.352810767858	248.807503250883	1.5854	0.00017279	0.012902
Cluster-30167.24374	471.053594197789	139.764503045024	1.7535	0.00017319	0.012923
Cluster-17829.0	15.5555302777508	0	6.7552	0.00017352	0.01294
Cluster-11073.0	20.8943406896455	0	7.1861	0.00017423	0.012974
Cluster-18200.0	21.0345882548092	0	7.1901	0.00017443	0.012974
Cluster-30167.29424	161.520808980087	31.9578174030528	2.3503	0.00017436	0.012974
Cluster-30167.49559	0.359692875266377	32.2776079692737	-6.2236	0.00017442	0.012974
Cluster-30167.64499	3.61240619767253	49.6039450131211	-3.724	0.00017492	0.013003
Cluster-30167.51550	10.1023553974761	141.49234011705	-3.7847	0.00017524	0.013018
Cluster-30167.43292	3910.2262391563	1319.47123390152	1.5674	0.00017547	0.013027
Cluster-30167.20681	8.61181770284315	133.609984832707	-3.9764	0.00017587	0.013039
Cluster-30167.49981	44.3320719781366	178.659843321578	-2.0095	0.00017576	0.013039
Cluster-30167.38178	10531.7667380165	3504.86694704303	1.5874	0.00017599	0.013041
Cluster-14108.0	15.78116585577	0	6.7771	0.00017658	0.013076
Cluster-30167.55737	2.51785012686464	65.4758663222035	-4.6461	0.00017672	0.013078
Cluster-19356.0	21.1986566775961	0	7.2081	0.0001771	0.013097
Cluster-15487.0	17.7974397325142	0	6.9492	0.00017895	0.013102
Cluster-16940.0	17.8812792907819	0	6.9573	0.00017898	0.013102
Cluster-18542.0	18.3532743952677	0	6.9992	0.00017886	0.013102
Cluster-30167.15203	0	22.2670481788607	-6.6498	0.00017867	0.013102
Cluster-30167.16514	90.2401534684291	11.0004500283348	3.0591	0.00017833	0.013102
Cluster-30167.19171	0.359692875266377	24.5385327934639	-5.8255	0.00017894	0.013102
Cluster-30167.19879	142.451927442633	27.9200518323144	2.3631	0.00017751	0.013102
Cluster-30167.21507	0	19.7766092475659	-6.4784	0.00017869	0.013102
Cluster-30167.27908	1.43877150106551	38.6928959216627	-4.6684	0.00017871	0.013102
Cluster-30167.30259	2.15815725159826	48.1286704875763	-4.4129	0.00017833	0.013102
Cluster-30167.34240	0	21.3821491457326	-6.5914	0.00017745	0.013102
Cluster-30167.40027	1594.77980211663	692.747601923311	1.2033	0.00017817	0.013102
Cluster-30167.40825	2453.950191069	482.270786013665	2.3481	0.00017805	0.013102
Cluster-30167.43922	109.755489638388	307.983863150682	-1.4884	0.00017891	0.013102
Cluster-30167.43959	5779.13417234666	1133.15094879543	2.3508	0.00017777	0.013102
Cluster-8850.0	17.8812792907819	0	6.9573	0.00017898	0.013102
Cluster-30167.27701	279.494350954775	59.5505548990873	2.23	0.00017932	0.013111
Cluster-9264.0	17.85281661983	0	6.9519	0.00017921	0.013111
Cluster-30167.38864	96.2115108645576	635.892584981754	-2.7223	0.00017969	0.01313
Cluster-30167.39749	206.465997178898	638.920056160007	-1.628	0.00018	0.013144
Cluster-20509.0	37.7017005029644	0.319100000370473	7.0736	0.0001803	0.013157
Cluster-30167.28035	8.13363233044079	77.0117138456126	-3.235	0.00018068	0.013177
Cluster-30167.34640	7652.91116401797	2502.75499708656	1.6127	0.00018107	0.013197
Cluster-24389.0	22.0815935159081	0.319100000370473	6.3022	0.0001816	0.013225
Cluster-30167.30429	1357.4921737188	545.631414836679	1.3149	0.00018168	0.013225
Cluster-33524.0	0.719385750532754	32.8919363608435	-5.4125	0.00018248	0.013275
Cluster-30167.41585	22.765039938292	209.990220212605	-3.1934	0.00018321	0.01332
Cluster-30167.13683	45.4576702940644	5.53558329446041	3.0306	0.00018396	0.013358
Cluster-30167.17490	698.778193296302	240.331692650387	1.542	0.00018387	0.013358
Cluster-30167.40930	3049.72921393327	1227.25721294584	1.3136	0.00018416	0.013364
Cluster-30167.26803	316.788828464848	88.3767656728261	1.8461	0.00018457	0.013385
Cluster-30167.42758	71.9122483853724	244.619779805048	-1.7627	0.00018499	0.013407
Cluster-30167.44949	292.522942881293	843.436076402836	-1.5275	0.00018515	0.01341
Cluster-30167.20799	9.95789244845394	96.598783614942	-3.2677	0.00018531	0.013414
Cluster-11213.0	21.1468904840286	0	7.2007	0.000186	0.013421
Cluster-17500.0	21.1468904840286	0	7.2007	0.000186	0.013421
Cluster-30167.14874	284.803503211975	79.0633981400284	1.8511	0.00018598	0.013421
Cluster-30167.37621	6119.46985963137	2259.21380191245	1.4377	0.00018591	0.013421
Cluster-30167.9115	14.9754483279039	0	6.7039	0.00018584	0.013421
Cluster-16510.0	18.9706762132535	0	7.0432	0.00018623	0.013429
Cluster-15681.0	21.0061255838573	0	7.1861	0.00018679	0.013461
Cluster-23336.0	37.562484057381	0.319100000370473	7.0684	0.00018706	0.01347
Cluster-30167.38109	2296.99308883648	748.606031700626	1.618	0.00018714	0.01347
Cluster-17428.0	18.858373984034	0	7.0308	0.00018751	0.01348
Cluster-30167.36911	201.947682899059	537.632442342926	-1.4142	0.00018751	0.01348
Cluster-30167.35378	4632.56321598756	1731.55711050208	1.4201	0.00018818	0.013503
Cluster-30167.4035	206.550931274592	52.8278912500395	1.9694	0.00018807	0.013503
Cluster-8136.0	17.6582232869308	0	6.9384	0.00018815	0.013503
Cluster-30167.36932	0	24.6517981971927	-6.7964	0.0001887	0.013532
Cluster-15069.0	16.34319078644	0	6.8249	0.00018888	0.013533
Cluster-30167.43620	2.17105512243889	52.7870866773197	-4.5446	0.00018895	0.013533
Cluster-30167.37859	28998.84320081	8058.65053797759	1.8474	0.00018935	0.013554
Cluster-30167.26308	626.022645449617	260.129977665678	1.2681	0.00019009	0.013598
Cluster-30167.47952	0.719385750532754	36.5617978659779	-5.5689	0.00019047	0.013617
Cluster-11912.0	16.8033191396654	0	6.8611	0.00019115	0.013632
Cluster-16601.0	17.8492059260816	0	6.9596	0.00019108	0.013632
Cluster-30167.39276	39560.4664860433	9455.09512398761	2.0649	0.00019099	0.013632
Cluster-30167.4032	0	21.9402903977423	-6.6287	0.00019116	0.013632
Cluster-11923.0	19.2775717753722	0	7.068	0.00019158	0.013654
Cluster-48069.0	32.0406044390447	1.27640000148189	4.7863	0.00019176	0.013658
Cluster-30167.33781	3264.7001828138	979.475406612028	1.7373	0.00019222	0.013677
Cluster-30167.35578	4016.6001260711	917.420582421439	2.1307	0.00019226	0.013677
Cluster-30167.37232	8077.13716475877	2694.85265460096	1.5838	0.00019274	0.013703
Cluster-30167.18553	4.75460043329184	47.9748823598678	-3.3357	0.00019374	0.013765
Cluster-17405.0	22.5903037984228	0	7.2876	0.00019395	0.013766
Cluster-18914.0	19.0545157715211	0	7.0507	0.00019407	0.013766
Cluster-30167.67684	0	19.9391088605948	-6.4903	0.0001941	0.013766
Cluster-30167.24797	357.229711933736	137.809655025243	1.3753	0.00019509	0.01381
Cluster-30167.41502	231.143422390783	808.812604120126	-1.8074	0.00019491	0.01381
Cluster-30167.45147	20.6674187223457	163.623928548089	-2.975	0.00019496	0.01381
Cluster-19665.0	21.2307300422963	0	7.2072	0.0001955	0.013814
Cluster-30167.30165	0	19.1647442615445	-6.4328	0.00019539	0.013814
Cluster-30167.53599	7.76611337756759	72.0363050646438	-3.2475	0.00019543	0.013814
Cluster-30167.60865	12.3623218714164	105.138216692756	-3.0715	0.00019566	0.013817
Cluster-16833.0	17.7074099063301	0	6.9487	0.00019616	0.013827
Cluster-23162.0	21.9423770703246	0.319100000370473	6.2936	0.00019591	0.013827
Cluster-30167.41795	11.5230698793647	1613.71161686922	-7.1231	0.00019608	0.013827
Cluster-20177.1	15.2770973865839	0	6.7308	0.00019714	0.013887
Cluster-30167.31963	1350.308019474	494.343503320625	1.4496	0.00019731	0.013891
Cluster-30167.18094	0.359692875266377	30.0768470575754	-6.1219	0.00019769	0.013898
Cluster-30167.27743	1.79846437633188	52.9525178187579	-4.8144	0.00019776	0.013898
Cluster-30167.32668	2.15815725159826	59.5293258272665	-4.7267	0.00019765	0.013898
Cluster-30167.46208	4342.03941724573	1347.68104639606	1.6882	0.00019807	0.013911
Cluster-10291.1	18.8314597676701	0	7.0331	0.00019847	0.013929
Cluster-30167.22476	0.719385750532754	35.0771070046247	-5.5083	0.00019859	0.013929
Cluster-30167.55301	1097.17038746157	322.180965813987	1.7692	0.00019869	0.013929
Cluster-18284.0	16.7080428100426	0	6.8572	0.00019902	0.013934
Cluster-30167.20697	208.524820285571	73.5528143069749	1.5034	0.00019929	0.013934
Cluster-30167.38407	4046.96043340452	1808.37522288089	1.1622	0.00019929	0.013934
Cluster-30167.48287	320.724541088084	104.342725738823	1.6179	0.00019937	0.013934
Cluster-30167.5179	15.6134867392347	0	6.7581	0.00019919	0.013934
Cluster-30167.35464	3581.19403095283	1163.2342905272	1.6228	0.00019974	0.013939
Cluster-30167.43755	7.03125018202608	103.127611677481	-3.9061	0.00019979	0.013939
Cluster-30167.47795	52.3985480251036	177.221574409892	-1.7589	0.0001997	0.013939
Cluster-30167.65439	0	20.9327837727402	-6.5607	0.00020024	0.013961
Cluster-30167.34365	1145.21262353476	352.378616787263	1.701	0.00020098	0.01398
Cluster-30167.36384	185.918102073269	499.093503813979	-1.4231	0.00020095	0.01398
Cluster-30167.45993	906.142772673119	354.030179327505	1.3574	0.00020075	0.01398
Cluster-30167.61144	0	20.8790600387285	-6.5571	0.00020097	0.01398
Cluster-30167.40551	88.0463995134846	225.402773773899	-1.3568	0.00020194	0.014038
Cluster-24418.0	23.8722318146331	0.319100000370473	6.4128	0.00020214	0.014043
Cluster-30167.49951	124.724055653163	312.537347541382	-1.3292	0.00020273	0.014076
Cluster-30167.28287	1.22345421971882	38.0890375704739	-4.984	0.00020311	0.014077
Cluster-30167.38382	5783.98733838405	1609.97372247326	1.8454	0.00020303	0.014077
Cluster-30167.39239	361.195456374595	1136.42186925506	-1.6534	0.00020301	0.014077
Cluster-24563.0	21.6934379696899	0.319100000370473	6.2735	0.00020341	0.014089
Cluster-30167.23773	1010.83064626163	431.974275002805	1.2275	0.00020438	0.01414
Cluster-30167.31741	6.12509717620091	71.6940383055901	-3.5082	0.00020434	0.01414
Cluster-30167.12088	585.548482786244	210.914171948435	1.4755	0.00020498	0.014173
Cluster-13339.0	18.2720144111682	0	6.9916	0.00020569	0.014205
Cluster-30167.38793	16.2222060702383	135.905651931771	-3.0557	0.00020559	0.014205
Cluster-23758.1	18.4407246472837	0	6.9999	0.00020587	0.014209
Cluster-30167.38115	4103.56548340856	1055.19472815617	1.9598	0.00020631	0.014231
Cluster-8911.0	16.2593512281723	0	6.8159	0.00020674	0.014252
Cluster-23788.0	23.923480673193	0.319100000370473	6.4087	0.00020788	0.014321
Cluster-30167.35512	1035.04481162256	285.424145103514	1.8595	0.00020798	0.014321
Cluster-30167.33083	2.44174929110138	35.7645412146657	-3.89	0.00020828	0.014322
Cluster-30167.35527	2.51785012686464	54.7789331686408	-4.3846	0.00020837	0.014322
Cluster-30167.39241	1926.76540789274	790.699424562889	1.285	0.00020838	0.014322
Cluster-30167.52066	3.8908390888394	55.3821608170049	-3.822	0.00020853	0.014324
Cluster-30167.37786	177.98104151022	766.963234308506	-2.1061	0.00020919	0.014361
Cluster-14927.1	17.4869334766471	0	6.93	0.00021033	0.014368
Cluster-18807.0	16.1201347825889	0	6.8041	0.00021081	0.014368
Cluster-18946.0	17.1826174886966	0	6.9027	0.00020947	0.014368
Cluster-19538.0	16.9802854332929	0	6.8883	0.00021087	0.014368
Cluster-20426.0	37.1448347206307	0.319100000370473	7.0526	0.00021109	0.014368
Cluster-30167.14069	358.748017008936	96.2479460663003	1.9014	0.00021138	0.014368
Cluster-30167.20061	0	18.3259111816801	-6.3679	0.00020999	0.014368
Cluster-30167.20137	479.63061884012	142.985985876394	1.7502	0.00021019	0.014368
Cluster-30167.24448	0.359692875266377	25.9898544198556	-5.9112	0.00021045	0.014368
Cluster-30167.27197	0	24.127219596584	-6.7655	0.00021085	0.014368
Cluster-30167.27824	3.80441995640364	55.7462730660666	-3.9068	0.00021152	0.014368
Cluster-30167.28317	684.958105935772	239.817658237823	1.516	0.0002115	0.014368
Cluster-30167.30598	11.9059789221442	116.412398476367	-3.2638	0.00021173	0.014368
Cluster-30167.31080	146.475537439439	364.968433131336	-1.3198	0.0002117	0.014368
Cluster-30167.39477	8075.94851939962	2226.46552658679	1.8591	0.00021051	0.014368
Cluster-30167.49517	597.821959969178	163.906428927235	1.8689	0.00021148	0.014368
Cluster-30167.53864	0	97.7599970776707	-8.7812	0.00021127	0.014368
Cluster-30167.55678	0	23.2701394268145	-6.713	0.00021068	0.014368
Cluster-30167.55690	397.806459669331	139.489005592369	1.5128	0.00021178	0.014368
Cluster-30167.58463	8.77433767104217	68.1502202124688	-2.9611	0.00021107	0.014368
Cluster-30167.31952	1.58056752081707	33.2266266291312	-4.3905	0.00021196	0.014372
Cluster-30167.14454	0	21.6273643294807	-6.608	0.00021219	0.014379
Cluster-30167.30022	0.719385750532754	43.4309407160709	-5.8228	0.00021242	0.014386
Cluster-30167.48317	89.1049289010412	275.950920952313	-1.6303	0.00021267	0.014395
Cluster-30167.34528	2560.67122682632	709.362021147601	1.8528	0.00021284	0.014398
Cluster-30167.18170	0	20.460445057504	-6.5277	0.00021327	0.014419
Cluster-30167.35566	0	20.7134734596452	-6.5455	0.00021383	0.014448
Cluster-12375.0	20.3928517946275	0	7.1514	0.00021419	0.014464
Cluster-30167.48872	1046.31379004856	232.032851220921	2.1746	0.00021455	0.01448
Cluster-30167.29555	914.184721920773	243.631950940608	1.9095	0.00021478	0.014487
Cluster-30167.37827	10810.277816421	2425.46938118955	2.1563	0.0002151	0.01449
Cluster-30167.38748	4.31889407736465	62.6649248318811	-3.8111	0.0002152	0.01449
Cluster-30167.42812	36.6200490986042	213.734523089523	-2.5413	0.0002152	0.01449
Cluster-30167.36829	4958.54468670801	1478.1591614532	1.7464	0.00021555	0.014505
Cluster-21140.0	22.917923308989	0.319100000370473	6.3464	0.00021577	0.014512
Cluster-8949.0	15.6445289843547	0	6.7653	0.00021605	0.014522
Cluster-30167.39709	1645.62491396798	496.613310212875	1.7291	0.00021709	0.014575
Cluster-30167.43196	408.869337777623	1007.63617662034	-1.3012	0.00021709	0.014575
Cluster-30167.17493	1.43877150106551	52.4996353356445	-5.1197	0.00021782	0.014591
Cluster-30167.33055	54.1130854880655	10.7402681371755	2.3367	0.00021779	0.014591
Cluster-30167.38932	50101.7086656481	18212.7053973492	1.4599	0.00021799	0.014591
Cluster-30167.42605	6203.85276104665	2179.59743853385	1.5093	0.00021754	0.014591
Cluster-30167.43948	271.601341800046	907.267898622462	-1.7417	0.000218	0.014591
Cluster-30167.50104	18.5955058929784	183.82336759517	-3.3089	0.00021808	0.014591
Cluster-20208.0	19.9840596550643	0.319100000370473	6.1589	0.00021838	0.014603
Cluster-17319.0	17.9304659101811	0	6.9672	0.00021996	0.0147
Cluster-30167.33170	1.07907862579913	33.1393402437186	-4.8498	0.00022049	0.014718
Cluster-30167.53484	0	19.4575092471954	-6.4551	0.00022036	0.014718
Cluster-16768.0	17.4067046121279	0	6.9138	0.00022075	0.014727
Cluster-30167.49889	2.16847554827077	54.0487946778117	-4.5816	0.000221	0.014735
Cluster-30167.39856	0	21.6306067331803	-6.6079	0.00022149	0.014759
Cluster-30167.34354	5110.00638927716	1643.13281780695	1.6372	0.00022177	0.01477
Cluster-18219.0	15.885729362485	0	6.7924	0.00022207	0.014773
Cluster-30167.30743	1.22603379388694	46.7712321804538	-5.2759	0.0002222	0.014773
Cluster-30167.5372	68.5032053626838	14.3023333202019	2.2719	0.00022211	0.014773
Cluster-17079.0	16.0093810079573	0	6.7988	0.00022241	0.014778
Cluster-16888.0	20.0869873520891	0	7.1227	0.00022348	0.014841
Cluster-16419.0	18.1622917561169	0	6.9789	0.0002241	0.014852
Cluster-19745.0	18.1622917561169	0	6.9789	0.0002241	0.014852
Cluster-30146.0	1.07907862579913	34.5698772269936	-4.9129	0.00022424	0.014852
Cluster-30167.39006	8790.9896133932	2710.74061251397	1.6974	0.00022382	0.014852
Cluster-30167.40038	124.980908186507	423.027523827887	-1.76	0.00022429	0.014852
Cluster-30167.31004	54.6290207085119	199.602162698902	-1.8674	0.00022492	0.014885
Cluster-30167.47116	16.2300321478451	190.256434514603	-3.5345	0.00022537	0.014906
Cluster-30167.39215	229.546884027205	966.126389091064	-2.0722	0.00022555	0.01491
Cluster-23724.0	32.5725308890726	0.638200000740946	5.8371	0.0002262	0.014942
Cluster-30167.27117	2.89302044713977	48.057753368232	-3.9972	0.00022643	0.014942
Cluster-30167.43827	0.724544898869007	29.7036744691086	-5.2599	0.00022632	0.014942
Cluster-30167.7363	6.92307598156261	64.3523561815028	-3.204	0.00022697	0.014961
Cluster-41636.0	0.359692875266377	34.9720416521678	-6.339	0.00022698	0.014961
Cluster-12348.0	17.2405739501805	0	6.9056	0.00022724	0.01497
Cluster-30167.18243	982.138507425457	191.393226040767	2.3611	0.00022779	0.014998
Cluster-16857.0	19.2429188365038	0	7.0692	0.00022809	0.015
Cluster-30167.35399	1663.44327660167	578.239815816284	1.5251	0.00022809	0.015
Cluster-30167.17241	0	19.6540016556919	-6.469	0.00022854	0.015005
Cluster-30167.30843	0	22.4940162727037	-6.6643	0.00022836	0.015005
Cluster-30167.33075	23.6777258368364	137.200031459056	-2.5267	0.00022845	0.015005
Cluster-30167.36670	4.53154442944077	50.534205149025	-3.5011	0.00022891	0.015016
Cluster-30167.42143	1360.65888754264	390.495035477435	1.8019	0.0002291	0.015016
Cluster-30167.47663	7.20417580200005	104.67204476731	-3.8308	0.00022904	0.015016
Cluster-30167.51745	569.228078187412	239.609278945651	1.2495	0.00023087	0.015123
Cluster-30167.11225	310.837432758501	106.516809924036	1.5476	0.00023139	0.015125
Cluster-30167.36470	29.6916392585005	150.131644172121	-2.3443	0.0002313	0.015125
Cluster-30167.41542	4782.1009869868	1351.35866079929	1.8235	0.00023148	0.015125
Cluster-30167.44328	56.2443285232997	200.330891488756	-1.8321	0.00023155	0.015125
Cluster-30167.58537	2.15815725159826	64.6467622633632	-4.8488	0.00023107	0.015125
Cluster-30167.27498	1131.06850342016	333.201087375115	1.7636	0.00023174	0.015129
Cluster-30167.26977	1649.47314071431	731.599661289608	1.1727	0.0002321	0.015137
Cluster-30167.58833	23.4945692752923	113.958609162527	-2.2759	0.00023213	0.015137
Cluster-13057.0	20.2831291395762	0	7.1407	0.00023262	0.015152
Cluster-30167.57628	0	26.1731386760013	-6.8825	0.00023257	0.015152
Cluster-19612.0	15.7863250041062	0	6.7776	0.00023293	0.015155
Cluster-30167.23376	161.27248136517	470.937022888175	-1.5446	0.00023279	0.015155
Cluster-42578.0	60.1048944212921	8.87657960933127	2.7573	0.00023315	0.015161
Cluster-30167.55393	13.9827888345405	87.6453948028979	-2.6419	0.00023376	0.015192
Cluster-12051.0	17.0434010431131	0	6.8916	0.00023429	0.015195
Cluster-30167.20993	0.359692875266377	23.9952769588835	-5.794	0.00023436	0.015195
Cluster-30167.29551	26.1981555378691	229.232946650211	-3.1236	0.00023429	0.015195
Cluster-30167.30602	12.502744146785	129.516476551112	-3.3693	0.0002346	0.015195
Cluster-30167.47162	0	19.195219946891	-6.4356	0.00023407	0.015195
Cluster-30167.48224	5.52678349697227	73.6405165518166	-3.7642	0.00023452	0.015195
Cluster-15876.0	16.9336783880618	0	6.8775	0.00023516	0.015223
Cluster-30167.36666	4.95959941796602	88.239399531893	-4.1388	0.00023536	0.015228
Cluster-21654.0	19.8769165741811	0.319100000370473	6.146	0.00023685	0.015315
Cluster-30167.34103	7048.71873125026	2029.02775307031	1.7968	0.00023729	0.015336
Cluster-16815.0	16.5403636935073	0	6.8397	0.00023758	0.01534
Cluster-30167.60374	0.719385750532754	37.0953626583285	-5.592	0.00023763	0.01534
Cluster-30167.49241	48.4470855455098	177.205628145571	-1.874	0.00023843	0.015384
Cluster-15955.0	16.316276570076	0	6.8286	0.0002398	0.015393
Cluster-16322.0	15.8970787787378	0	6.783	0.00024005	0.015393
Cluster-30167.26682	6.78385953597917	59.0765246341351	-3.0994	0.0002399	0.015393
Cluster-30167.29082	9.67430040895082	102.488083265746	-3.3866	0.00023939	0.015393
Cluster-30167.33154	2093.5831752973	550.922403783421	1.9268	0.00024001	0.015393
Cluster-30167.34526	69.4741097880194	190.923967606542	-1.4586	0.00023892	0.015393
Cluster-30167.36064	16.2144673477339	93.5780674161091	-2.5137	0.00024013	0.015393
Cluster-30167.41751	63.8764719587226	241.920063314654	-1.9203	0.00024017	0.015393
Cluster-30167.48214	10.1447470588488	71.4260431960377	-2.8263	0.00023905	0.015393
Cluster-30167.59688	0.362272449434503	24.8963898204348	-5.849	0.00023945	0.015393
Cluster-51234.0	20.2149417365222	0.319100000370473	6.1797	0.00023974	0.015393
Cluster-6820.1	15.8883089366532	0	6.7926	0.00023935	0.015393
Cluster-30167.28268	1.08165819996726	29.6420182479276	-4.6853	0.00024119	0.015445
Cluster-30167.35861	40.1572108698889	186.016336715431	-2.2229	0.00024125	0.015445
Cluster-23481.0	34.3227559609179	0.638200000740946	5.9169	0.00024148	0.015451
Cluster-30167.57307	0	19.609264113422	-6.4664	0.00024173	0.015459
Cluster-30167.44559	6.13799504704155	68.7405957048855	-3.4454	0.00024201	0.015468
Cluster-10807.0	17.7705255161503	0	6.9519	0.00024318	0.015534
Cluster-14825.0	16.2619308023404	0	6.8163	0.00024347	0.015544
Cluster-30167.28069	24.2217811034319	147.369024339534	-2.596	0.00024472	0.015615
Cluster-30167.13151	90.2873548577283	6.48593036531184	3.8261	0.00024497	0.015618
Cluster-30167.37646	9227.33442872118	2534.77663480121	1.8642	0.00024503	0.015618
Cluster-30167.31223	2.15815725159826	68.8860953490213	-4.9423	0.00024533	0.015628
Cluster-20576.0	21.8067713184896	0.319100000370473	6.2779	0.0002461	0.015645
Cluster-30167.34189	128.061901718724	338.194626244413	-1.4031	0.00024603	0.015645
Cluster-30167.40139	95.0120418666249	463.336681157637	-2.2862	0.00024593	0.015645
Cluster-30167.49787	20.0188873041376	160.705532447424	-3	0.00024613	0.015645
Cluster-21159.0	24.906251849789	0.319100000370473	6.4755	0.00024723	0.015706
Cluster-30167.31011	7.9338798492053	80.8164566591754	-3.3137	0.00024794	0.01572
Cluster-30167.40113	18.4511302990587	134.300542177671	-2.867	0.0002479	0.01572
Cluster-30167.40401	823.493215089953	3511.12553102389	-2.0918	0.00024798	0.01572
Cluster-30167.41522	613.655363382588	1926.80434952959	-1.6501	0.00024784	0.01572
Cluster-21993.0	20.1439126939928	0	7.1311	0.00024831	0.015732
Cluster-30167.20375	19.5137003602688	210.834448226427	-3.419	0.00024919	0.015753
Cluster-30167.38598	8778.5374003551	2334.57835861152	1.911	0.00024915	0.015753
Cluster-30167.49497	232.836288590384	54.783013976242	2.0941	0.00024894	0.015753
Cluster-30167.59112	392.159977845437	93.0648856920836	2.0791	0.00024911	0.015753
Cluster-30167.25619	16.1952044987719	138.652526058796	-3.0814	0.00025017	0.015806
Cluster-14956.0	20.1977411267207	0	7.1282	0.00025057	0.015823
Cluster-23152.0	23.0923100284483	0.319100000370473	6.366	0.00025088	0.015834
Cluster-13284.0	15.5322267551352	0	6.749	0.00025201	0.01586
Cluster-18140.0	15.5322267551352	0	6.749	0.00025201	0.01586
Cluster-20645.0	19.5674414378943	0.319100000370473	6.1208	0.00025212	0.01586
Cluster-30167.19561	3285.29580992969	800.094373012569	2.0383	0.00025161	0.01586
Cluster-30167.33860	353.972981874932	1055.11090219961	-1.5747	0.00025203	0.01586
Cluster-30167.56372	1.79846437633188	49.0250932656579	-4.7024	0.00025153	0.01586
Cluster-21892.0	21.4616121237542	0.319100000370473	6.2649	0.00025246	0.015869
Cluster-30167.10581	30.3605452047464	0.638200000740946	5.741	0.00025336	0.015869
Cluster-30167.20994	25.7505824306816	136.287937123075	-2.4084	0.0002528	0.015869
Cluster-30167.30235	0	25.8571256416852	-6.8651	0.00025316	0.015869
Cluster-30167.33917	17.0859674146907	82.4473591574712	-2.2551	0.0002533	0.015869
Cluster-30167.43022	621.132351909388	219.700927619142	1.5013	0.00025272	0.015869
Cluster-30167.44474	11.5669226402228	152.750893653949	-3.7029	0.00025306	0.015869
Cluster-30167.52462	16.0647578952731	148.36367166627	-3.2153	0.00025282	0.015869
Cluster-30167.40808	1006.16749212467	324.332203525326	1.6339	0.00025352	0.015871
Cluster-30167.48289	5.39272619972509	51.2923559196521	-3.2742	0.00025377	0.015878
Cluster-30167.21738	3.75936136576034	52.3244390043133	-3.77	0.00025416	0.015893
Cluster-20788.0	22.8692540245973	0.319100000370473	6.3514	0.00025462	0.015897
Cluster-30167.35653	166.386932242284	48.1203962886411	1.7923	0.00025455	0.015897
Cluster-30167.45720	1251.45994885473	517.720289333081	1.274	0.00025459	0.015897
Cluster-30167.10735	4.69922354597604	62.9808565762152	-3.701	0.00025576	0.015948
Cluster-30167.50980	1081.86898616565	429.758050234284	1.3329	0.0002556	0.015948
Cluster-34435.0	29.228756620902	0.957300001111419	5.0821	0.00025585	0.015948
Cluster-11182.0	18.801965977138	0	7.0348	0.00025624	0.01595
Cluster-18430.0	18.801965977138	0	7.0348	0.00025624	0.01595
Cluster-30167.36121	560.830365140524	212.868152537765	1.3995	0.0002563	0.01595
Cluster-30167.35616	7.61924556458222	99.604310663374	-3.6962	0.00025668	0.015965
Cluster-11384.1	17.9676984232176	0	6.9655	0.00025694	0.015973
Cluster-30167.53508	0.501488895017938	26.0203301052021	-5.9131	0.00025714	0.015976
Cluster-30167.40604	630.22211361141	226.797587975921	1.4769	0.0002577	0.016003
Cluster-30167.41069	23633.344214446	8090.49298824983	1.5466	0.00025834	0.016034
Cluster-30167.61525	754.324024381679	235.147020594956	1.6837	0.00025867	0.016045
Cluster-16598.0	16.6811285936786	0	6.8605	0.00025949	0.016052
Cluster-18656.0	15.3660960931878	0	6.741	0.00026008	0.016052
Cluster-20998.0	16.7659992715265	0	6.8604	0.00025969	0.016052
Cluster-30167.40520	50.6906308099635	288.114818720892	-2.5029	0.00025937	0.016052
Cluster-30167.41463	5150.23602997239	1591.52207083372	1.6943	0.00025995	0.016052
Cluster-30167.45263	0.359692875266377	29.9081735124376	-6.1135	0.00026016	0.016052
Cluster-30167.47978	0	21.6534246377789	-6.6096	0.00025921	0.016052
Cluster-30167.55703	10.7958580512251	89.9059720907347	-3.0499	0.00026009	0.016052
Cluster-8339.0	14.7150724559139	0	6.6802	0.00025948	0.016052
Cluster-8724.0	17.910773081314	0	6.9552	0.00025932	0.016052
Cluster-15389.0	15.7439333427335	0	6.7802	0.00026115	0.016105
Cluster-30167.44321	2309.070956805	701.568192684639	1.7189	0.00026137	0.016109
Cluster-30167.42444	21.2553267497994	152.304110955281	-2.8293	0.00026153	0.016111
Cluster-30167.41316	162.825785249213	425.268651568645	-1.3842	0.00026195	0.01612
Cluster-30167.43130	31.9283022098253	147.139169838395	-2.2175	0.00026182	0.01612
Cluster-30167.48846	0	25.5044629899138	-6.8452	0.00026246	0.016143
Cluster-30167.27724	0.359692875266377	161.71487177515	-8.5454	0.0002631	0.016173
Cluster-30167.13820	340.449692766251	96.8289865128906	1.817	0.00026402	0.016204
Cluster-30167.43985	7.68494074857053	90.3744448417654	-3.5626	0.00026398	0.016204
Cluster-30167.47811	5.67889781339633	52.8328037764989	-3.2659	0.00026397	0.016204
Cluster-30167.24777	738.027433844863	321.106224026926	1.2013	0.00026442	0.01622
Cluster-30167.25876	13.3266060489304	75.9601003811654	-2.4963	0.00026532	0.016247
Cluster-30167.28307	33.7812870640976	134.719765977489	-1.984	0.00026507	0.016247
Cluster-30167.28308	48.0358011868808	183.997591054635	-1.9383	0.00026542	0.016247
Cluster-30167.35780	1929.80908216735	770.597761558633	1.325	0.00026517	0.016247
Cluster-14626.1	19.3909051241719	0	7.0737	0.00026611	0.016273
Cluster-30167.40382	217.374147113301	555.555581633488	-1.3554	0.00026627	0.016273
Cluster-30167.53089	56.4569788753759	178.56525515182	-1.6626	0.0002662	0.016273
Cluster-30167.46505	748.271158832621	331.439556365475	1.1758	0.00026698	0.016308
Cluster-18602.0	15.1430400893367	0	6.7189	0.00026753	0.016333
Cluster-30167.23488	154.420679349795	36.7661557562992	2.0792	0.00026785	0.016344
Cluster-10361.0	16.0119605821254	0	6.7991	0.00026804	0.016347
Cluster-30167.33321	866.48342286285	336.171916777592	1.3674	0.00026843	0.016362
Cluster-30167.30102	33.4550412979144	157.881270678294	-2.2356	0.00026878	0.016375
Cluster-23103.0	28.1771095464745	0.638200000740946	5.6447	0.00027002	0.016434
Cluster-30167.28727	6.14573376954592	68.3590604851829	-3.4361	0.00027017	0.016434
Cluster-30167.35731	206.21025632463	726.69563912267	-1.8173	0.00027008	0.016434
Cluster-30167.41586	307.512565428539	61.7574968852132	2.3218	0.00027048	0.01644
Cluster-30167.42698	2363.52358738597	902.54364392309	1.3892	0.00027057	0.01644
Cluster-16981.0	14.6363920459825	0	6.6705	0.0002709	0.016452
Cluster-22844.0	33.465184884382	0.319100000370473	6.9003	0.0002712	0.016462
Cluster-30167.38872	9064.78177267548	2127.98500791286	2.091	0.00027211	0.016505
Cluster-30167.41830	260.208722074615	769.758668173543	-1.5648	0.0002722	0.016505
Cluster-22989.0	18.2745939853363	0	6.9917	0.00027277	0.016522
Cluster-30167.42500	6431.37764274248	2659.50829135549	1.2742	0.00027267	0.016522
Cluster-30167.19915	522.134429201917	103.773275585255	2.334	0.0002731	0.016534
Cluster-30354.0	0.359692875266377	27.0677287513592	-5.97	0.00027446	0.016607
Cluster-22722.0	16.9854445816292	0	6.8885	0.00027468	0.016612
Cluster-30167.29134	10.3859474369792	67.0114758002541	-2.6613	0.00027612	0.01669
Cluster-30167.24005	2377.254260567	730.50840228187	1.7031	0.00027667	0.016715
Cluster-30167.36945	438.417003934418	124.5831770597	1.8176	0.00027714	0.016734
Cluster-30167.40574	198.353938410673	488.033505430884	-1.2982	0.00027747	0.016746
Cluster-30167.41148	522.001790278393	240.921067158938	1.1165	0.00027765	0.016748
Cluster-19475.0	19.2516886785885	0	7.0637	0.00027853	0.016792
Cluster-15924.0	18.4396935277035	0	7.0067	0.00027907	0.016807
Cluster-30167.54919	0	20.087776760767	-6.501	0.00027893	0.016807
Cluster-19142.0	16.4565241352397	0	6.831	0.00027946	0.016815
Cluster-30167.39799	269.477138951759	81.2171135415537	1.7334	0.0002795	0.016815
Cluster-13344.0	15.8996583529059	0	6.7834	0.00028024	0.01684
Cluster-13982.0	15.5348063293033	0	6.7494	0.00028019	0.01684
Cluster-30167.12034	70.8296360748854	5.72820973875128	3.6656	0.00028073	0.01684
Cluster-30167.33658	0.72196532470088	31.3407437571944	-5.3439	0.00028068	0.01684
Cluster-30167.42585	13.8667885564702	128.890067859427	-3.2101	0.00028093	0.01684
Cluster-30167.55839	690.033506984348	226.679008928217	1.6079	0.00028075	0.01684
Cluster-8599.0	14.9199840854857	0	6.6965	0.0002808	0.01684
Cluster-30167.19806	4.70438269431229	57.0121288795043	-3.5525	0.00028111	0.016842
Cluster-30167.47995	3.59692875266377	66.7501589145403	-4.1671	0.00028144	0.016851
Cluster-9254.0	15.161184463616	0	6.725	0.00028154	0.016851
Cluster-47254.0	60.3651829381797	6.58087453147237	3.2226	0.0002825	0.016899
Cluster-30167.55842	1.43877150106551	40.4023661777319	-4.7361	0.00028267	0.016901
Cluster-19889.0	15.5892394521413	0	6.7667	0.0002832	0.016924
Cluster-30167.41508	97.9223502786686	406.81289666344	-2.0509	0.00028343	0.016929
Cluster-30167.41507	7.12540803696622	67.711050173436	-3.2714	0.00028427	0.016962
Cluster-30167.44273	1055.03440763932	466.119007320061	1.1789	0.00028414	0.016962
Cluster-30167.61461	30.8456128902777	3.24886440834336	3.2741	0.00028455	0.016969
Cluster-20310.0	17.8736279233799	0.319100000370473	5.999	0.00028495	0.016985
Cluster-30167.36518	8955.25441910755	2123.02939118873	2.0768	0.00028517	0.016989
Cluster-30167.31477	54.8561173860165	344.758844785959	-2.6486	0.00028555	0.017003
Cluster-30167.33026	48.2140538697889	298.938306720516	-2.629	0.00028611	0.017013
Cluster-30167.33686	941.414290737202	296.137136647855	1.6695	0.00028613	0.017013
Cluster-30167.45416	816.837231636294	338.068759697002	1.2741	0.00028631	0.017013
Cluster-30167.48071	62.8633505822191	248.624139971956	-1.9784	0.00028619	0.017013
Cluster-17094.0	21.7053047209502	0	7.2414	0.00028713	0.017053
Cluster-12059.0	14.6105089491988	0	6.6631	0.00028845	0.017072
Cluster-24625.0	18.5593044995221	0.319100000370473	6.0449	0.00028848	0.017072
Cluster-30167.16493	203.202602548196	28.0852895573132	2.8677	0.00028826	0.017072
Cluster-30167.18311	2600.37151404262	508.527688632564	2.355	0.0002881	0.017072
Cluster-30167.26765	39.8673412073668	161.896218344434	-2.028	0.00028764	0.017072
Cluster-30167.36431	988.933908229543	311.079746541467	1.6698	0.00028827	0.017072
Cluster-30167.41386	4046.87902422232	932.979367693982	2.1174	0.00028819	0.017072
Cluster-30167.14330	1.50446668505381	41.9162043134377	-4.9701	0.00028981	0.017134
Cluster-30167.4171	401.608558566438	91.1586483210966	2.143	0.00028982	0.017134
Cluster-30167.44809	0.719385750532754	32.9054933672789	-5.417	0.00029055	0.017168
Cluster-30167.5100	292.868696420096	89.117997764542	1.7211	0.00029119	0.017197
Cluster-30167.56306	9.93983542927706	66.0111155219514	-2.7174	0.0002916	0.017213
Cluster-20207.0	29.7752167514608	0.638200000740946	5.7111	0.00029195	0.017224
Cluster-30167.31094	10.7326550863025	60.7407150774104	-2.5022	0.00029285	0.017269
Cluster-5280.0	189.172434063716	48.2981373155027	1.9758	0.00029376	0.017313
Cluster-30167.49941	1.07907862579913	49.3448168265343	-5.4389	0.00029434	0.017339
Cluster-16961.0	15.6212254617391	0	6.7592	0.00029471	0.017352
Cluster-30167.59990	12.8726679636214	104.871193997794	-3.0397	0.00029491	0.017355
Cluster-30167.40173	5244.03486168556	1695.71562028434	1.629	0.00029538	0.017374
Cluster-30167.45055	4.68890524930353	64.5833095083275	-3.741	0.00029553	0.017374
Cluster-47302.0	1.44908979773801	41.1001891381719	-4.7561	0.00029581	0.017381
Cluster-24207.0	21.0822264196206	0.319100000370473	6.2286	0.00029601	0.017384
Cluster-30167.25801	1.22087464555069	35.6398190713279	-4.8894	0.00029647	0.017402
Cluster-18509.0	17.9356250585174	0	6.9673	0.00029727	0.017441
Cluster-30167.43053	335.973633271312	974.937912827945	-1.5362	0.00029843	0.0175
Cluster-15573.0	17.6892655320507	0	6.944	0.00030006	0.017558
Cluster-17792.0	17.6892655320507	0	6.944	0.00030006	0.017558
Cluster-19383.2	15.4458076226994	0	6.7394	0.00029998	0.017558
Cluster-20676.0	19.0001700037856	0	7.0417	0.00030048	0.017558
Cluster-30167.16950	463.849908243105	89.5638388850947	2.3721	0.00030025	0.017558
Cluster-30167.31552	28.9955570305833	130.830735312267	-2.1753	0.0002999	0.017558
Cluster-30167.47950	1366.86473801924	486.942776218957	1.4898	0.00030039	0.017558
Cluster-16597.0	14.7202316042502	0	6.6806	0.00030142	0.017604
Cluster-30167.19094	29.8167520034582	2.86220896110447	3.3837	0.00030164	0.017608
Cluster-14983.0	17.2700677407126	0	6.9033	0.00030254	0.017643
Cluster-30167.42238	257.995527010069	919.84681287478	-1.8351	0.00030249	0.017643
Cluster-30167.32590	424.164548805623	52.1019890044568	3.0322	0.00030311	0.017667
Cluster-30167.39996	29567.2401086188	11322.1521652023	1.3849	0.00030421	0.017722
Cluster-11946.0	15.6729916553065	0	6.7719	0.00030461	0.017736
Cluster-21977.0	23.3163971518797	0.319100000370473	6.3747	0.00030521	0.017744
Cluster-30167.45305	481.38596847174	120.427849976961	2.0018	0.00030504	0.017744
Cluster-30167.50501	29.9949241268708	190.66219733988	-2.6598	0.00030518	0.017744
Cluster-30167.50178	0.362272449434503	31.9339315092442	-6.2079	0.00030604	0.017784
Cluster-30167.38755	3717.26236841001	1222.50062934599	1.6047	0.00030649	0.017792
Cluster-30167.50147	10.2865430786004	62.5388001298861	-2.6212	0.00030632	0.017792
Cluster-30167.34741	343.115190106416	140.14982293895	1.292	0.00030706	0.017817
Cluster-30167.40613	255.587409884297	690.38388847491	-1.432	0.00030752	0.01782
Cluster-30167.44219	57.0681904254451	171.47250588036	-1.5845	0.00030758	0.01782
Cluster-30167.56116	185.630207294805	59.4565089998541	1.6444	0.00030733	0.01782
[truncated: 2,450 more rows]
