# Supplementary material for: A comparative study on photosynthetic characteristics and flavonoid metabolism between Camellia petelotii (Merr.) Sealy and Camellia impressinervis Chang &Liang
Source: Front Plant Sci. 2022 Nov 24;13:1071458. doi: 10.3389/fpls.2022.1071458 (PMC9762238; doi:10.3389/fpls.2022.1071458)
Supplement: Supplementary Table 3 — Differentially expressed genes between sample e and sample d. [file Table_3.xls]

gene_id	e_readcount	d_readcount	log2FoldChange	pval	padj
Cluster-13046.0	46.94701317	0	22.232	5.20E-15	5.11E-12
Cluster-13120.0	53.40222749	0	22.399	3.57E-15	5.11E-12
Cluster-13321.0	47.53385084	0	22.244	5.08E-15	5.11E-12
Cluster-13630.0	53.98906515	0	22.422	3.38E-15	5.11E-12
Cluster-1367.0	46.36017551	0	22.215	5.41E-15	5.11E-12
Cluster-13878.0	46.94701317	0	22.232	5.20E-15	5.11E-12
Cluster-15421.0	51.05487683	0	22.34	4.07E-15	5.11E-12
Cluster-15851.0	48.1206885	0	22.265	4.82E-15	5.11E-12
Cluster-16131.0	48.70752617	0	22.28	4.66E-15	5.11E-12
Cluster-16302.0	49.29436383	0	22.298	4.46E-15	5.11E-12
Cluster-17070.0	46.36017551	0	22.215	5.41E-15	5.11E-12
Cluster-17099.0	49.29436383	0	22.298	4.46E-15	5.11E-12
Cluster-17797.0	48.70752617	0	22.28	4.66E-15	5.11E-12
Cluster-19309.0	53.98906515	0	22.422	3.38E-15	5.11E-12
Cluster-19604.0	51.64171449	0	22.354	3.94E-15	5.11E-12
Cluster-217.0	46.94701317	0	22.232	5.20E-15	5.11E-12
Cluster-21716.0	57.51009114	0	22.496	2.88E-15	5.11E-12
Cluster-218.0	52.81538982	0	22.392	3.60E-15	5.11E-12
Cluster-21840.0	47.53385084	0	22.244	5.08E-15	5.11E-12
Cluster-232.0	54.57590281	0	22.423	3.39E-15	5.11E-12
Cluster-235.0	52.22855216	0	22.374	3.76E-15	5.11E-12
Cluster-23969.0	52.22855216	0	22.374	3.76E-15	5.11E-12
Cluster-243.0	48.70752617	0	22.28	4.66E-15	5.11E-12
Cluster-244.0	53.40222749	0	22.399	3.57E-15	5.11E-12
Cluster-247.0	57.51009114	0	22.496	2.88E-15	5.11E-12
Cluster-249.0	53.40222749	0	22.399	3.57E-15	5.11E-12
Cluster-276.0	51.64171449	0	22.354	3.94E-15	5.11E-12
Cluster-281.0	52.22855216	0	22.374	3.76E-15	5.11E-12
Cluster-28471.0	51.64171449	0	22.354	3.94E-15	5.11E-12
Cluster-286.0	57.51009114	0	22.496	2.88E-15	5.11E-12
Cluster-289.0	49.8812015	0	22.314	4.30E-15	5.11E-12
Cluster-30167.26677	55.16274048	0	22.451	3.16E-15	5.11E-12
Cluster-307.0	54.57590281	0	22.423	3.39E-15	5.11E-12
Cluster-311.0	54.57590281	0	22.423	3.39E-15	5.11E-12
Cluster-313.0	48.70752617	0	22.28	4.66E-15	5.11E-12
Cluster-318.0	46.36017551	0	22.215	5.41E-15	5.11E-12
Cluster-324.0	51.05487683	0	22.34	4.07E-15	5.11E-12
Cluster-33822.0	58.0969288	0	22.522	2.70E-15	5.11E-12
Cluster-343.0	50.46803916	0	22.33	4.15E-15	5.11E-12
Cluster-345.0	51.64171449	0	22.354	3.94E-15	5.11E-12
Cluster-3507.0	54.57590281	0	22.423	3.39E-15	5.11E-12
Cluster-351.0	46.94701317	0	22.232	5.20E-15	5.11E-12
Cluster-354.0	47.53385084	0	22.244	5.08E-15	5.11E-12
Cluster-358.0	54.57590281	0	22.423	3.39E-15	5.11E-12
Cluster-364.0	51.64171449	0	22.354	3.94E-15	5.11E-12
Cluster-370.0	51.64171449	0	22.354	3.94E-15	5.11E-12
Cluster-379.0	51.05487683	0	22.34	4.07E-15	5.11E-12
Cluster-383.0	50.46803916	0	22.33	4.15E-15	5.11E-12
Cluster-385.0	47.53385084	0	22.244	5.08E-15	5.11E-12
Cluster-387.0	46.36017551	0	22.215	5.41E-15	5.11E-12
Cluster-391.0	58.68376647	0	22.536	2.62E-15	5.11E-12
Cluster-393.0	49.8812015	0	22.314	4.30E-15	5.11E-12
Cluster-3988.1	54.57590281	0	22.423	3.39E-15	5.11E-12
Cluster-399.0	48.1206885	0	22.265	4.82E-15	5.11E-12
Cluster-4039.0	58.0969288	0	22.522	2.70E-15	5.11E-12
Cluster-409.0	47.53385084	0	22.244	5.08E-15	5.11E-12
Cluster-410.0	50.46803916	0	22.33	4.15E-15	5.11E-12
Cluster-411.0	49.8812015	0	22.314	4.30E-15	5.11E-12
Cluster-416.0	46.36017551	0	22.215	5.41E-15	5.11E-12
Cluster-421.0	54.57590281	0	22.423	3.39E-15	5.11E-12
Cluster-424.0	55.16274048	0	22.451	3.16E-15	5.11E-12
Cluster-428.0	58.68376647	0	22.536	2.62E-15	5.11E-12
Cluster-429.0	51.64171449	0	22.354	3.94E-15	5.11E-12
Cluster-4381.0	55.16274048	0	22.451	3.16E-15	5.11E-12
Cluster-443.0	49.8812015	0	22.314	4.30E-15	5.11E-12
Cluster-444.0	48.70752617	0	22.28	4.66E-15	5.11E-12
Cluster-445.0	56.92325347	0	22.494	2.87E-15	5.11E-12
Cluster-45482.0	46.94701317	0	22.232	5.20E-15	5.11E-12
Cluster-457.0	48.1206885	0	22.265	4.82E-15	5.11E-12
Cluster-4612.0	53.40222749	0	22.399	3.57E-15	5.11E-12
Cluster-4650.0	57.51009114	0	22.496	2.88E-15	5.11E-12
Cluster-467.0	56.92325347	0	22.494	2.87E-15	5.11E-12
Cluster-469.0	46.36017551	0	22.215	5.41E-15	5.11E-12
Cluster-475.0	50.46803916	0	22.33	4.15E-15	5.11E-12
Cluster-478.0	46.36017551	0	22.215	5.41E-15	5.11E-12
Cluster-480.0	52.22855216	0	22.374	3.76E-15	5.11E-12
Cluster-489.0	50.46803916	0	22.33	4.15E-15	5.11E-12
Cluster-498.0	58.68376647	0	22.536	2.62E-15	5.11E-12
Cluster-500.0	50.46803916	0	22.33	4.15E-15	5.11E-12
Cluster-506.0	50.46803916	0	22.33	4.15E-15	5.11E-12
Cluster-519.0	49.29436383	0	22.298	4.46E-15	5.11E-12
Cluster-522.0	48.1206885	0	22.265	4.82E-15	5.11E-12
Cluster-528.0	47.53385084	0	22.244	5.08E-15	5.11E-12
Cluster-529.0	49.29436383	0	22.298	4.46E-15	5.11E-12
Cluster-553.0	49.29436383	0	22.298	4.46E-15	5.11E-12
Cluster-569.0	56.92325347	0	22.494	2.87E-15	5.11E-12
Cluster-570.0	53.40222749	0	22.399	3.57E-15	5.11E-12
Cluster-572.0	47.53385084	0	22.244	5.08E-15	5.11E-12
Cluster-576.0	51.64171449	0	22.354	3.94E-15	5.11E-12
Cluster-582.0	55.16274048	0	22.451	3.16E-15	5.11E-12
Cluster-586.0	47.53385084	0	22.244	5.08E-15	5.11E-12
Cluster-598.0	52.81538982	0	22.392	3.60E-15	5.11E-12
Cluster-601.0	50.46803916	0	22.33	4.15E-15	5.11E-12
Cluster-6012.0	47.53385084	0	22.244	5.08E-15	5.11E-12
Cluster-604.0	52.81538982	0	22.392	3.60E-15	5.11E-12
Cluster-6042.0	52.81538982	0	22.392	3.60E-15	5.11E-12
Cluster-608.0	56.33641581	0	22.28	5.19E-15	5.11E-12
Cluster-610.0	56.33641581	0	22.28	5.19E-15	5.11E-12
Cluster-6164.0	50.46803916	0	22.33	4.15E-15	5.11E-12
Cluster-6211.0	46.36017551	0	22.215	5.41E-15	5.11E-12
Cluster-6324.0	46.36017551	0	22.215	5.41E-15	5.11E-12
Cluster-6389.0	50.46803916	0	22.33	4.15E-15	5.11E-12
Cluster-6608.0	48.70752617	0	22.28	4.66E-15	5.11E-12
Cluster-6660.0	56.33641581	0	22.28	5.19E-15	5.11E-12
Cluster-6671.0	50.46803916	0	22.33	4.15E-15	5.11E-12
Cluster-6741.0	51.05487683	0	22.34	4.07E-15	5.11E-12
Cluster-693.0	55.16274048	0	22.451	3.16E-15	5.11E-12
Cluster-7044.0	54.57590281	0	22.423	3.39E-15	5.11E-12
Cluster-7144.0	46.36017551	0	22.215	5.41E-15	5.11E-12
Cluster-7294.0	53.40222749	0	22.399	3.57E-15	5.11E-12
Cluster-7390.0	46.94701317	0	22.232	5.20E-15	5.11E-12
Cluster-7629.0	46.36017551	0	22.215	5.41E-15	5.11E-12
Cluster-7811.0	57.51009114	0	22.496	2.88E-15	5.11E-12
Cluster-9271.0	56.33641581	0	22.28	5.19E-15	5.11E-12
Cluster-9670.0	54.57590281	0	22.423	3.39E-15	5.11E-12
Cluster-9692.0	46.36017551	0	22.215	5.41E-15	5.11E-12
Cluster-10793.0	44.01282485	0	22.144	6.38E-15	5.33E-12
Cluster-12146.0	45.18650018	0	22.173	5.98E-15	5.33E-12
Cluster-12741.0	44.59966252	0	22.159	6.17E-15	5.33E-12
Cluster-15670.0	45.18650018	0	22.173	5.98E-15	5.33E-12
Cluster-15747.0	45.18650018	0	22.173	5.98E-15	5.33E-12
Cluster-16054.0	45.18650018	0	22.173	5.98E-15	5.33E-12
Cluster-19968.0	44.59966252	0	22.159	6.17E-15	5.33E-12
Cluster-25054.0	44.01282485	0	22.144	6.38E-15	5.33E-12
Cluster-272.0	44.01282485	0	22.144	6.38E-15	5.33E-12
Cluster-278.0	44.01282485	0	22.144	6.38E-15	5.33E-12
Cluster-365.0	44.59966252	0	22.159	6.17E-15	5.33E-12
Cluster-398.0	44.01282485	0	22.144	6.38E-15	5.33E-12
Cluster-438.0	44.59966252	0	22.159	6.17E-15	5.33E-12
Cluster-53477.0	44.59966252	0	22.159	6.17E-15	5.33E-12
Cluster-7685.0	45.18650018	0	22.173	5.98E-15	5.33E-12
Cluster-10103.0	38.73128587	0	21.788	1.61E-14	5.34E-12
Cluster-10131.0	34.62342222	0	21.819	1.43E-14	5.34E-12
Cluster-10289.0	41.66547419	0	22.069	7.64E-15	5.34E-12
Cluster-10432.0	34.03658455	0	21.796	1.52E-14	5.34E-12
Cluster-10523.0	36.97077287	0	21.906	1.14E-14	5.34E-12
Cluster-10683.0	35.79709755	0	21.859	1.29E-14	5.34E-12
Cluster-10718.0	41.07863653	0	22.05	8.01E-15	5.34E-12
Cluster-10999.0	35.79709755	0	21.859	1.29E-14	5.34E-12
Cluster-11120.0	33.44974689	0	21.767	1.64E-14	5.34E-12
Cluster-11157.0	38.73128587	0	21.788	1.61E-14	5.34E-12
Cluster-11336.0	35.21025988	0	21.842	1.35E-14	5.34E-12
Cluster-11359.0	37.55761054	0	21.929	1.08E-14	5.34E-12
Cluster-11477.0	33.44974689	0	21.767	1.64E-14	5.34E-12
Cluster-11546.0	35.21025988	0	21.842	1.35E-14	5.34E-12
Cluster-1161.0	36.97077287	0	21.906	1.14E-14	5.34E-12
Cluster-11687.0	41.66547419	0	22.069	7.64E-15	5.34E-12
Cluster-12000.0	34.62342222	0	21.819	1.43E-14	5.34E-12
Cluster-12057.0	41.07863653	0	22.05	8.01E-15	5.34E-12
Cluster-12170.0	36.38393521	0	21.886	1.20E-14	5.34E-12
Cluster-12416.0	33.44974689	0	21.767	1.64E-14	5.34E-12
Cluster-12486.0	38.73128587	0	21.788	1.61E-14	5.34E-12
Cluster-12518.0	35.21025988	0	21.842	1.35E-14	5.34E-12
Cluster-12528.0	41.07863653	0	22.05	8.01E-15	5.34E-12
Cluster-12777.0	39.31812353	0	21.991	9.24E-15	5.34E-12
Cluster-12781.0	34.03658455	0	21.796	1.52E-14	5.34E-12
Cluster-13255.0	38.73128587	0	21.788	1.61E-14	5.34E-12
Cluster-13323.0	39.31812353	0	21.991	9.24E-15	5.34E-12
Cluster-13389.0	36.97077287	0	21.906	1.14E-14	5.34E-12
Cluster-13473.0	38.73128587	0	21.788	1.61E-14	5.34E-12
Cluster-13571.0	34.03658455	0	21.796	1.52E-14	5.34E-12
Cluster-13573.0	39.9049612	0	22.011	8.81E-15	5.34E-12
Cluster-13578.0	38.73128587	0	21.788	1.61E-14	5.34E-12
Cluster-13612.0	34.03658455	0	21.796	1.52E-14	5.34E-12
Cluster-13657.0	36.97077287	0	21.906	1.14E-14	5.34E-12
Cluster-13866.0	38.1444482	0	21.95	1.02E-14	5.34E-12
Cluster-13894.0	39.31812353	0	21.991	9.24E-15	5.34E-12
Cluster-13899.0	34.62342222	0	21.819	1.43E-14	5.34E-12
Cluster-13937.0	41.66547419	0	22.069	7.64E-15	5.34E-12
Cluster-13950.0	36.38393521	0	21.886	1.20E-14	5.34E-12
Cluster-14368.0	36.38393521	0	21.886	1.20E-14	5.34E-12
Cluster-14566.0	37.55761054	0	21.929	1.08E-14	5.34E-12
Cluster-14677.0	36.97077287	0	21.906	1.14E-14	5.34E-12
Cluster-14762.0	36.38393521	0	21.886	1.20E-14	5.34E-12
Cluster-14831.0	35.21025988	0	21.842	1.35E-14	5.34E-12
Cluster-15250.0	39.9049612	0	22.011	8.81E-15	5.34E-12
Cluster-15269.0	33.44974689	0	21.767	1.64E-14	5.34E-12
Cluster-15385.0	35.79709755	0	21.859	1.29E-14	5.34E-12
Cluster-15537.0	34.03658455	0	21.796	1.52E-14	5.34E-12
Cluster-15635.0	36.97077287	0	21.906	1.14E-14	5.34E-12
Cluster-16368.0	36.38393521	0	21.886	1.20E-14	5.34E-12
Cluster-16386.0	35.79709755	0	21.859	1.29E-14	5.34E-12
Cluster-16518.1	34.62342222	0	21.819	1.43E-14	5.34E-12
Cluster-16666.0	38.1444482	0	21.95	1.02E-14	5.34E-12
Cluster-16966.0	36.38393521	0	21.886	1.20E-14	5.34E-12
Cluster-17196.0	41.66547419	0	22.069	7.64E-15	5.34E-12
Cluster-17860.0	33.44974689	0	21.767	1.64E-14	5.34E-12
Cluster-17923.0	41.07863653	0	22.05	8.01E-15	5.34E-12
Cluster-17996.0	38.1444482	0	21.95	1.02E-14	5.34E-12
Cluster-18160.0	34.03658455	0	21.796	1.52E-14	5.34E-12
Cluster-18448.0	36.97077287	0	21.906	1.14E-14	5.34E-12
Cluster-18456.0	36.97077287	0	21.906	1.14E-14	5.34E-12
Cluster-18863.0	36.97077287	0	21.906	1.14E-14	5.34E-12
Cluster-18916.0	38.73128587	0	21.788	1.61E-14	5.34E-12
Cluster-18981.0	34.62342222	0	21.819	1.43E-14	5.34E-12
Cluster-19008.0	35.21025988	0	21.842	1.35E-14	5.34E-12
Cluster-19290.0	33.44974689	0	21.767	1.64E-14	5.34E-12
Cluster-19291.0	43.42598719	0	22.126	6.66E-15	5.34E-12
Cluster-19379.0	36.97077287	0	21.906	1.14E-14	5.34E-12
Cluster-19379.1	36.97077287	0	21.906	1.14E-14	5.34E-12
Cluster-19714.0	39.31812353	0	21.991	9.24E-15	5.34E-12
Cluster-20848.0	35.21025988	0	21.842	1.35E-14	5.34E-12
Cluster-20987.0	34.03658455	0	21.796	1.52E-14	5.34E-12
Cluster-21138.0	36.97077287	0	21.906	1.14E-14	5.34E-12
Cluster-214.0	37.55761054	0	21.929	1.08E-14	5.34E-12
Cluster-22284.0	38.1444482	0	21.95	1.02E-14	5.34E-12
Cluster-225.0	33.44974689	0	21.767	1.64E-14	5.34E-12
Cluster-22507.0	41.66547419	0	22.069	7.64E-15	5.34E-12
Cluster-22771.0	34.03658455	0	21.796	1.52E-14	5.34E-12
Cluster-23089.0	37.55761054	0	21.929	1.08E-14	5.34E-12
Cluster-23215.0	36.38393521	0	21.886	1.20E-14	5.34E-12
Cluster-23347.0	33.44974689	0	21.767	1.64E-14	5.34E-12
Cluster-23387.0	37.55761054	0	21.929	1.08E-14	5.34E-12
Cluster-23516.0	34.03658455	0	21.796	1.52E-14	5.34E-12
Cluster-23565.0	36.97077287	0	21.906	1.14E-14	5.34E-12
Cluster-23605.0	33.44974689	0	21.767	1.64E-14	5.34E-12
Cluster-23763.0	38.1444482	0	21.95	1.02E-14	5.34E-12
Cluster-24058.0	36.38393521	0	21.886	1.20E-14	5.34E-12
Cluster-245.0	40.49179886	0	22.032	8.36E-15	5.34E-12
Cluster-24730.0	36.38393521	0	21.886	1.20E-14	5.34E-12
Cluster-2538.0	40.49179886	0	22.032	8.36E-15	5.34E-12
Cluster-254.0	33.44974689	0	21.767	1.64E-14	5.34E-12
Cluster-257.0	33.44974689	0	21.767	1.64E-14	5.34E-12
Cluster-261.0	38.1444482	0	21.95	1.02E-14	5.34E-12
Cluster-26235.0	34.62342222	0	21.819	1.43E-14	5.34E-12
Cluster-264.0	36.38393521	0	21.886	1.20E-14	5.34E-12
Cluster-2702.0	34.62342222	0	21.819	1.43E-14	5.34E-12
Cluster-27373.0	38.1444482	0	21.95	1.02E-14	5.34E-12
Cluster-27567.1	33.44974689	0	21.767	1.64E-14	5.34E-12
Cluster-282.0	41.07863653	0	22.05	8.01E-15	5.34E-12
Cluster-29405.0	33.44974689	0	21.767	1.64E-14	5.34E-12
Cluster-30075.0	36.38393521	0	21.886	1.20E-14	5.34E-12
Cluster-301.0	34.62342222	0	21.819	1.43E-14	5.34E-12
Cluster-30105.1	35.21025988	0	21.842	1.35E-14	5.34E-12
Cluster-30167.10204	36.97077287	0	21.906	1.14E-14	5.34E-12
Cluster-30167.2305	35.79709755	0	21.859	1.29E-14	5.34E-12
Cluster-30167.3522	41.66547419	0	22.069	7.64E-15	5.34E-12
Cluster-30167.51817	36.38393521	0	21.886	1.20E-14	5.34E-12
Cluster-30167.68303	34.03658455	0	21.796	1.52E-14	5.34E-12
Cluster-30167.68681	39.31812353	0	21.991	9.24E-15	5.34E-12
Cluster-30167.70018	43.42598719	0	22.126	6.66E-15	5.34E-12
Cluster-30167.70246	37.55761054	0	21.929	1.08E-14	5.34E-12
Cluster-30225.0	39.9049612	0	22.011	8.81E-15	5.34E-12
Cluster-304.0	40.49179886	0	22.032	8.36E-15	5.34E-12
Cluster-31334.0	41.07863653	0	22.05	8.01E-15	5.34E-12
Cluster-317.0	33.44974689	0	21.767	1.64E-14	5.34E-12
Cluster-321.0	33.44974689	0	21.767	1.64E-14	5.34E-12
Cluster-327.0	34.62342222	0	21.819	1.43E-14	5.34E-12
Cluster-332.0	38.1444482	0	21.95	1.02E-14	5.34E-12
Cluster-341.0	35.79709755	0	21.859	1.29E-14	5.34E-12
Cluster-34276.1	35.21025988	0	21.842	1.35E-14	5.34E-12
Cluster-3477.0	41.07863653	0	22.05	8.01E-15	5.34E-12
Cluster-34831.0	34.03658455	0	21.796	1.52E-14	5.34E-12
Cluster-3498.0	33.44974689	0	21.767	1.64E-14	5.34E-12
Cluster-3553.0	39.9049612	0	22.011	8.81E-15	5.34E-12
Cluster-356.0	43.42598719	0	22.126	6.66E-15	5.34E-12
Cluster-357.0	39.31812353	0	21.991	9.24E-15	5.34E-12
Cluster-3665.0	36.38393521	0	21.886	1.20E-14	5.34E-12
Cluster-368.0	34.62342222	0	21.819	1.43E-14	5.34E-12
Cluster-371.0	36.97077287	0	21.906	1.14E-14	5.34E-12
Cluster-3712.0	33.44974689	0	21.767	1.64E-14	5.34E-12
Cluster-372.0	36.38393521	0	21.886	1.20E-14	5.34E-12
Cluster-37354.0	34.62342222	0	21.819	1.43E-14	5.34E-12
Cluster-388.0	41.07863653	0	22.05	8.01E-15	5.34E-12
Cluster-390.0	41.66547419	0	22.069	7.64E-15	5.34E-12
Cluster-3983.0	33.44974689	0	21.767	1.64E-14	5.34E-12
Cluster-3988.0	33.44974689	0	21.767	1.64E-14	5.34E-12
Cluster-401.0	33.44974689	0	21.767	1.64E-14	5.34E-12
Cluster-413.0	41.07863653	0	22.05	8.01E-15	5.34E-12
Cluster-420.0	36.97077287	0	21.906	1.14E-14	5.34E-12
Cluster-434.0	41.07863653	0	22.05	8.01E-15	5.34E-12
Cluster-435.0	36.97077287	0	21.906	1.14E-14	5.34E-12
Cluster-4364.0	35.79709755	0	21.859	1.29E-14	5.34E-12
Cluster-440.0	38.1444482	0	21.95	1.02E-14	5.34E-12
Cluster-456.0	37.55761054	0	21.929	1.08E-14	5.34E-12
Cluster-45808.0	36.38393521	0	21.886	1.20E-14	5.34E-12
Cluster-460.0	33.44974689	0	21.767	1.64E-14	5.34E-12
Cluster-462.0	33.44974689	0	21.767	1.64E-14	5.34E-12
Cluster-4649.0	33.44974689	0	21.767	1.64E-14	5.34E-12
Cluster-474.0	41.66547419	0	22.069	7.64E-15	5.34E-12
Cluster-482.0	39.31812353	0	21.991	9.24E-15	5.34E-12
Cluster-4841.0	38.1444482	0	21.95	1.02E-14	5.34E-12
Cluster-486.0	34.03658455	0	21.796	1.52E-14	5.34E-12
Cluster-505.0	36.38393521	0	21.886	1.20E-14	5.34E-12
Cluster-5136.0	34.03658455	0	21.796	1.52E-14	5.34E-12
Cluster-515.0	39.9049612	0	22.011	8.81E-15	5.34E-12
Cluster-517.0	37.55761054	0	21.929	1.08E-14	5.34E-12
Cluster-527.0	34.03658455	0	21.796	1.52E-14	5.34E-12
Cluster-5284.0	40.49179886	0	22.032	8.36E-15	5.34E-12
Cluster-531.0	43.42598719	0	22.126	6.66E-15	5.34E-12
Cluster-5477.0	34.62342222	0	21.819	1.43E-14	5.34E-12
Cluster-551.0	36.97077287	0	21.906	1.14E-14	5.34E-12
Cluster-552.0	38.73128587	0	21.788	1.61E-14	5.34E-12
Cluster-580.0	37.55761054	0	21.929	1.08E-14	5.34E-12
Cluster-584.0	33.44974689	0	21.767	1.64E-14	5.34E-12
Cluster-585.0	39.31812353	0	21.991	9.24E-15	5.34E-12
Cluster-5895.0	34.62342222	0	21.819	1.43E-14	5.34E-12
Cluster-5970.0	35.21025988	0	21.842	1.35E-14	5.34E-12
Cluster-600.0	38.73128587	0	21.788	1.61E-14	5.34E-12
Cluster-6193.0	35.79709755	0	21.859	1.29E-14	5.34E-12
Cluster-6260.0	35.79709755	0	21.859	1.29E-14	5.34E-12
Cluster-6328.0	39.31812353	0	21.991	9.24E-15	5.34E-12
Cluster-6335.0	36.38393521	0	21.886	1.20E-14	5.34E-12
Cluster-6453.0	40.49179886	0	22.032	8.36E-15	5.34E-12
Cluster-6700.0	35.21025988	0	21.842	1.35E-14	5.34E-12
Cluster-6705.0	36.97077287	0	21.906	1.14E-14	5.34E-12
Cluster-6731.0	39.9049612	0	22.011	8.81E-15	5.34E-12
Cluster-6742.0	38.1444482	0	21.95	1.02E-14	5.34E-12
Cluster-6808.0	41.07863653	0	22.05	8.01E-15	5.34E-12
Cluster-6876.0	35.21025988	0	21.842	1.35E-14	5.34E-12
Cluster-7001.0	36.97077287	0	21.906	1.14E-14	5.34E-12
Cluster-7094.0	41.07863653	0	22.05	8.01E-15	5.34E-12
Cluster-7131.0	41.07863653	0	22.05	8.01E-15	5.34E-12
Cluster-7211.0	38.73128587	0	21.788	1.61E-14	5.34E-12
Cluster-7286.0	33.44974689	0	21.767	1.64E-14	5.34E-12
Cluster-7312.0	34.03658455	0	21.796	1.52E-14	5.34E-12
Cluster-7506.0	38.73128587	0	21.788	1.61E-14	5.34E-12
Cluster-7562.0	36.97077287	0	21.906	1.14E-14	5.34E-12
Cluster-8037.0	34.03658455	0	21.796	1.52E-14	5.34E-12
Cluster-8039.0	35.21025988	0	21.842	1.35E-14	5.34E-12
Cluster-8090.0	39.31812353	0	21.991	9.24E-15	5.34E-12
Cluster-8503.0	34.62342222	0	21.819	1.43E-14	5.34E-12
Cluster-8504.0	35.79709755	0	21.859	1.29E-14	5.34E-12
Cluster-8576.0	38.73128587	0	21.788	1.61E-14	5.34E-12
Cluster-8795.0	36.38393521	0	21.886	1.20E-14	5.34E-12
Cluster-9047.0	40.49179886	0	22.032	8.36E-15	5.34E-12
Cluster-9330.0	35.21025988	0	21.842	1.35E-14	5.34E-12
Cluster-9395.0	41.07863653	0	22.05	8.01E-15	5.34E-12
Cluster-9462.0	38.73128587	0	21.788	1.61E-14	5.34E-12
Cluster-9568.0	39.9049612	0	22.011	8.81E-15	5.34E-12
Cluster-9583.0	39.9049612	0	22.011	8.81E-15	5.34E-12
Cluster-9690.0	39.9049612	0	22.011	8.81E-15	5.34E-12
Cluster-9847.0	37.55761054	0	21.929	1.08E-14	5.34E-12
Cluster-9862.0	39.9049612	0	22.011	8.81E-15	5.34E-12
Cluster-9938.0	41.07863653	0	22.05	8.01E-15	5.34E-12
Cluster-9974.0	36.97077287	0	21.906	1.14E-14	5.34E-12
Cluster-10813.0	32.86290922	0	21.72	1.85E-14	5.73E-12
Cluster-12122.0	32.86290922	0	21.72	1.85E-14	5.73E-12
Cluster-13105.0	32.86290922	0	21.72	1.85E-14	5.73E-12
Cluster-14401.0	32.86290922	0	21.72	1.85E-14	5.73E-12
Cluster-17225.0	32.86290922	0	21.72	1.85E-14	5.73E-12
Cluster-20010.0	32.86290922	0	21.72	1.85E-14	5.73E-12
Cluster-222.0	32.86290922	0	21.72	1.85E-14	5.73E-12
Cluster-25393.0	32.86290922	0	21.72	1.85E-14	5.73E-12
Cluster-262.0	32.86290922	0	21.72	1.85E-14	5.73E-12
Cluster-274.0	32.86290922	0	21.72	1.85E-14	5.73E-12
Cluster-300.0	32.86290922	0	21.72	1.85E-14	5.73E-12
Cluster-30056.0	32.86290922	0	21.72	1.85E-14	5.73E-12
Cluster-30167.71356	32.86290922	0	21.72	1.85E-14	5.73E-12
Cluster-342.0	32.86290922	0	21.72	1.85E-14	5.73E-12
Cluster-3434.0	32.86290922	0	21.72	1.85E-14	5.73E-12
Cluster-37642.0	32.86290922	0	21.72	1.85E-14	5.73E-12
Cluster-5273.0	32.86290922	0	21.72	1.85E-14	5.73E-12
Cluster-13613.0	45.77333784	0	21.695	2.26E-14	6.93E-12
Cluster-234.0	45.77333784	0	21.695	2.26E-14	6.93E-12
Cluster-543.0	45.77333784	0	21.695	2.26E-14	6.93E-12
Cluster-605.0	45.77333784	0	21.695	2.26E-14	6.93E-12
Cluster-14175.0	42.83914952	0	21.444	4.30E-14	1.30E-11
Cluster-21810.1	42.83914952	0	21.444	4.30E-14	1.30E-11
Cluster-4760.0	42.83914952	0	21.444	4.30E-14	1.30E-11
Cluster-499.0	42.83914952	0	21.444	4.30E-14	1.30E-11
Cluster-540.0	42.83914952	0	21.444	4.30E-14	1.30E-11
Cluster-9905.0	42.83914952	0	21.444	4.30E-14	1.30E-11
Cluster-13462.0	42.25231186	0	21.246	7.28E-14	2.13E-11
Cluster-14219.0	42.25231186	0	21.246	7.28E-14	2.13E-11
Cluster-16927.0	42.25231186	0	21.246	7.28E-14	2.13E-11
Cluster-22825.0	42.25231186	0	21.246	7.28E-14	2.13E-11
Cluster-30167.11349	42.25231186	0	21.246	7.28E-14	2.13E-11
Cluster-3463.0	42.25231186	0	21.246	7.28E-14	2.13E-11
Cluster-348.0	42.25231186	0	21.246	7.28E-14	2.13E-11
Cluster-376.0	42.25231186	0	21.246	7.28E-14	2.13E-11
Cluster-461.0	42.25231186	0	21.246	7.28E-14	2.13E-11
Cluster-593.0	42.25231186	0	21.246	7.28E-14	2.13E-11
Cluster-599.0	42.25231186	0	21.246	7.28E-14	2.13E-11
Cluster-4534.0	0	40.748917	-21.203	8.65E-14	2.53E-11
Cluster-4743.0	0	39.70407297	-21.169	9.38E-14	2.73E-11
Cluster-5673.0	0	39.70407297	-21.169	9.38E-14	2.73E-11
Cluster-3803.0	0	35.00227486	-20.977	1.50E-13	4.35E-11
Cluster-5220.0	0	33.95743083	-20.934	1.67E-13	4.83E-11
Cluster-4213.0	0	33.43500882	-20.914	1.75E-13	5.06E-11
Cluster-3940.0	0	32.9125868	-20.905	1.80E-13	5.14E-11
Cluster-4785.0	0	32.9125868	-20.905	1.80E-13	5.14E-11
Cluster-5061.0	0	32.9125868	-20.905	1.80E-13	5.14E-11
Cluster-30167.4561	1316.473073	0	12.89	3.69E-07	0.00010519
Cluster-30167.68348	533.140728	2.061939569	7.9436	3.50E-05	0.0099671
Cluster-30167.64868	0	188.1147462	-9.9836	5.79E-05	0.016423
