# Supplementary material for: A comparative study on photosynthetic characteristics and flavonoid metabolism between Camellia petelotii (Merr.) Sealy and Camellia impressinervis Chang &Liang
Source: Front Plant Sci. 2022 Nov 24;13:1071458. doi: 10.3389/fpls.2022.1071458 (PMC9762238; doi:10.3389/fpls.2022.1071458)
Supplement: Supplementary Table 4 — Differentially expressed genes between sample f and sample d. [file Table_4.xls]

gene_id	f_readcount	d_readcount	log2FoldChange	pval	padj
Cluster-15551.0	0	57.9074301317007	-21.835	3.3025e-13	9.6501e-10
Cluster-30167.10218	0	54.5407190775321	-21.751	3.9223e-13	9.6501e-10
Cluster-30167.10257	0	54.5407190775321	-21.751	3.9223e-13	9.6501e-10
Cluster-30167.11706	0	50.5006658125297	-21.644	4.9471e-13	9.6501e-10
Cluster-3440.0	0	62.6208256075369	-21.94	2.6785e-13	9.6501e-10
Cluster-3519.0	0	61.2741411858694	-21.911	2.8342e-13	9.6501e-10
Cluster-3544.0	0	56.5607457100333	-21.803	3.5151e-13	9.6501e-10
Cluster-367.1	0	51.8473502341972	-21.681	4.5588e-13	9.6501e-10
Cluster-3704.0	0	58.5807723425345	-21.848	3.2213e-13	9.6501e-10
Cluster-3742.0	0	50.5006658125297	-21.644	4.9471e-13	9.6501e-10
Cluster-37623.1	0	61.9474833967031	-21.924	2.7602e-13	9.6501e-10
Cluster-3798.0	0	68.0075632942067	-22.06	2.1142e-13	9.6501e-10
Cluster-3868.0	0	62.6208256075369	-21.94	2.6785e-13	9.6501e-10
Cluster-3887.0	0	61.9474833967031	-21.924	2.7602e-13	9.6501e-10
Cluster-4110.0	0	61.2741411858694	-21.911	2.8342e-13	9.6501e-10
Cluster-4165.0	0	50.5006658125297	-21.644	4.9471e-13	9.6501e-10
Cluster-4326.0	0	50.5006658125297	-21.644	4.9471e-13	9.6501e-10
Cluster-4334.0	0	50.5006658125297	-21.644	4.9471e-13	9.6501e-10
Cluster-4367.0	0	59.2541145533682	-21.796	3.6833e-13	9.6501e-10
Cluster-4378.0	0	68.6809055050404	-22.07	2.0806e-13	9.6501e-10
Cluster-4395.0	0	51.1740080233634	-21.663	4.7471e-13	9.6501e-10
Cluster-4534.0	0	52.5206924450309	-21.698	4.4014e-13	9.6501e-10
Cluster-4585.0	0	54.5407190775321	-21.751	3.9223e-13	9.6501e-10
Cluster-4698.0	0	52.5206924450309	-21.698	4.4014e-13	9.6501e-10
Cluster-4743.0	0	51.1740080233634	-21.663	4.7471e-13	9.6501e-10
Cluster-4851.0	0	61.9474833967031	-21.924	2.7602e-13	9.6501e-10
Cluster-4877.0	0	58.5807723425345	-21.848	3.2213e-13	9.6501e-10
Cluster-4878.0	0	65.3141944508718	-21.998	2.3914e-13	9.6501e-10
Cluster-4896.0	0	57.9074301317007	-21.835	3.3025e-13	9.6501e-10
Cluster-4914.0	0	61.2741411858694	-21.911	2.8342e-13	9.6501e-10
Cluster-4973.0	0	51.1740080233634	-21.663	4.7471e-13	9.6501e-10
Cluster-4979.0	0	51.8473502341972	-21.681	4.5588e-13	9.6501e-10
Cluster-4997.0	0	55.8874034991995	-21.786	3.6414e-13	9.6501e-10
Cluster-5029.0	0	50.5006658125297	-21.644	4.9471e-13	9.6501e-10
Cluster-5030.0	0	68.6809055050404	-22.07	2.0806e-13	9.6501e-10
Cluster-5078.0	0	58.5807723425345	-21.848	3.2213e-13	9.6501e-10
Cluster-5103.0	0	53.1940346558646	-21.716	4.2282e-13	9.6501e-10
Cluster-5109.0	0	53.1940346558646	-21.716	4.2282e-13	9.6501e-10
Cluster-5115.0	0	61.2741411858694	-21.911	2.8342e-13	9.6501e-10
Cluster-5165.1	0	63.2941678183706	-21.956	2.5928e-13	9.6501e-10
Cluster-5184.0	0	50.5006658125297	-21.644	4.9471e-13	9.6501e-10
Cluster-5215.0	0	53.1940346558646	-21.716	4.2282e-13	9.6501e-10
Cluster-5230.0	0	62.6208256075369	-21.94	2.6785e-13	9.6501e-10
Cluster-5247.0	0	62.6208256075369	-21.94	2.6785e-13	9.6501e-10
Cluster-5276.0	0	53.1940346558646	-21.716	4.2282e-13	9.6501e-10
Cluster-5277.0	0	52.5206924450309	-21.698	4.4014e-13	9.6501e-10
Cluster-5305.0	0	63.9675100292043	-21.972	2.5092e-13	9.6501e-10
Cluster-5326.0	0	54.5407190775321	-21.751	3.9223e-13	9.6501e-10
Cluster-5338.0	0	61.2741411858694	-21.911	2.8342e-13	9.6501e-10
Cluster-5501.0	0	50.5006658125297	-21.644	4.9471e-13	9.6501e-10
Cluster-5609.0	0	50.5006658125297	-21.644	4.9471e-13	9.6501e-10
Cluster-5673.0	0	51.1740080233634	-21.663	4.7471e-13	9.6501e-10
Cluster-5737.0	0	57.9074301317007	-21.835	3.3025e-13	9.6501e-10
Cluster-5748.0	0	50.5006658125297	-21.644	4.9471e-13	9.6501e-10
Cluster-5894.0	0	56.5607457100333	-21.803	3.5151e-13	9.6501e-10
Cluster-5961.0	0	66.6608788725392	-22.028	2.2541e-13	9.6501e-10
Cluster-6010.0	0	61.2741411858694	-21.911	2.8342e-13	9.6501e-10
Cluster-5289.0	0	49.827323601696	-21.626	5.1584e-13	9.8888e-10
Cluster-24053.0	0	47.1339547583611	-21.548	6.1498e-13	1.0159e-09
Cluster-30167.10219	0	48.4806391800285	-21.577	5.7676e-13	1.0159e-09
Cluster-3410.0	0	45.7872703366936	-21.507	6.7724e-13	1.0159e-09
Cluster-3542.0	0	43.0939014933587	-21.423	8.2232e-13	1.0159e-09
Cluster-3576.0	0	45.1139281258599	-21.485	7.0889e-13	1.0159e-09
Cluster-3803.0	0	45.1139281258599	-21.485	7.0889e-13	1.0159e-09
Cluster-3849.0	0	43.0939014933587	-21.423	8.2232e-13	1.0159e-09
Cluster-4036.0	0	44.4405859150261	-21.464	7.4492e-13	1.0159e-09
Cluster-4053.0	0	44.4405859150261	-21.464	7.4492e-13	1.0159e-09
Cluster-4095.0	0	49.1539813908622	-21.596	5.5316e-13	1.0159e-09
Cluster-4211.0	0	43.0939014933587	-21.423	8.2232e-13	1.0159e-09
Cluster-4213.0	0	43.0939014933587	-21.423	8.2232e-13	1.0159e-09
Cluster-4218.0	0	43.0939014933587	-21.423	8.2232e-13	1.0159e-09
Cluster-4456.0	0	45.1139281258599	-21.485	7.0889e-13	1.0159e-09
Cluster-4491.0	0	46.4606125475273	-21.527	6.461e-13	1.0159e-09
Cluster-4666.0	0	46.4606125475273	-21.527	6.461e-13	1.0159e-09
Cluster-4677.1	0	47.1339547583611	-21.548	6.1498e-13	1.0159e-09
Cluster-4746.0	0	47.8072969691948	-21.556	6.0552e-13	1.0159e-09
Cluster-4805.0	0	45.7872703366936	-21.507	6.7724e-13	1.0159e-09
Cluster-4836.0	0	45.7872703366936	-21.507	6.7724e-13	1.0159e-09
Cluster-4843.0	0	43.0939014933587	-21.423	8.2232e-13	1.0159e-09
Cluster-4952.0	0	44.4405859150261	-21.464	7.4492e-13	1.0159e-09
Cluster-5038.0	0	43.0939014933587	-21.423	8.2232e-13	1.0159e-09
Cluster-5204.0	0	48.4806391800285	-21.577	5.7676e-13	1.0159e-09
Cluster-52115.1	0	46.4606125475273	-21.527	6.461e-13	1.0159e-09
Cluster-5220.0	0	43.7672437041924	-21.44	7.8937e-13	1.0159e-09
Cluster-54314.0	0	45.7872703366936	-21.507	6.7724e-13	1.0159e-09
Cluster-5479.1	0	46.4606125475273	-21.527	6.461e-13	1.0159e-09
Cluster-5501.1	0	46.4606125475273	-21.527	6.461e-13	1.0159e-09
Cluster-5823.0	0	44.4405859150261	-21.464	7.4492e-13	1.0159e-09
Cluster-5944.1	0	49.1539813908622	-21.596	5.5316e-13	1.0159e-09
Cluster-5972.0	0	43.7672437041924	-21.44	7.8937e-13	1.0159e-09
Cluster-4021.0	0	41.7472170716912	-21.378	9.1933e-13	1.1111e-09
Cluster-4756.0	0	41.7472170716912	-21.378	9.1933e-13	1.1111e-09
Cluster-23564.0	0	41.0738748608575	-21.355	9.7323e-13	1.1156e-09
Cluster-30167.64358	0	41.0738748608575	-21.355	9.7323e-13	1.1156e-09
Cluster-3557.0	0	41.0738748608575	-21.355	9.7323e-13	1.1156e-09
Cluster-3650.0	0	41.0738748608575	-21.355	9.7323e-13	1.1156e-09
Cluster-4651.1	0	41.0738748608575	-21.355	9.7323e-13	1.1156e-09
Cluster-21417.0	0	40.4005326500238	-21.33	1.0348e-12	1.1622e-09
Cluster-4860.0	0	40.4005326500238	-21.33	1.0348e-12	1.1622e-09
Cluster-22870.0	0	37.7071638066889	-21.236	1.3161e-12	1.1656e-09
Cluster-27129.0	0	39.0538482283563	-21.283	1.1657e-12	1.1656e-09
Cluster-29570.0	0	39.72719043919	-21.309	1.0924e-12	1.1656e-09
Cluster-30167.10293	0	37.0338215958551	-21.208	1.4152e-12	1.1656e-09
Cluster-30167.4823	0	37.7071638066889	-21.236	1.3161e-12	1.1656e-09
Cluster-30167.64404	0	42.420559282525	-21.217	1.3563e-12	1.1656e-09
Cluster-3458.0	0	42.420559282525	-21.217	1.3563e-12	1.1656e-09
Cluster-3512.0	0	37.0338215958551	-21.208	1.4152e-12	1.1656e-09
Cluster-3685.0	0	37.0338215958551	-21.208	1.4152e-12	1.1656e-09
Cluster-3827.0	0	39.0538482283563	-21.283	1.1657e-12	1.1656e-09
Cluster-3843.0	0	37.0338215958551	-21.208	1.4152e-12	1.1656e-09
Cluster-3940.0	0	42.420559282525	-21.217	1.3563e-12	1.1656e-09
Cluster-4061.0	0	39.0538482283563	-21.283	1.1657e-12	1.1656e-09
Cluster-4092.0	0	37.7071638066889	-21.236	1.3161e-12	1.1656e-09
Cluster-4180.1	0	39.0538482283563	-21.283	1.1657e-12	1.1656e-09
Cluster-4370.0	0	42.420559282525	-21.217	1.3563e-12	1.1656e-09
Cluster-4440.0	0	39.0538482283563	-21.283	1.1657e-12	1.1656e-09
Cluster-4499.0	0	37.0338215958551	-21.208	1.4152e-12	1.1656e-09
Cluster-4616.0	0	37.7071638066889	-21.236	1.3161e-12	1.1656e-09
Cluster-4628.0	0	37.0338215958551	-21.208	1.4152e-12	1.1656e-09
Cluster-4684.0	0	39.0538482283563	-21.283	1.1657e-12	1.1656e-09
Cluster-4785.0	0	42.420559282525	-21.217	1.3563e-12	1.1656e-09
Cluster-4802.0	0	39.0538482283563	-21.283	1.1657e-12	1.1656e-09
Cluster-4804.0	0	37.7071638066889	-21.236	1.3161e-12	1.1656e-09
Cluster-5013.0	0	37.0338215958551	-21.208	1.4152e-12	1.1656e-09
Cluster-5061.0	0	42.420559282525	-21.217	1.3563e-12	1.1656e-09
Cluster-5172.0	0	37.0338215958551	-21.208	1.4152e-12	1.1656e-09
Cluster-5278.0	0	39.0538482283563	-21.283	1.1657e-12	1.1656e-09
Cluster-5331.0	0	39.72719043919	-21.309	1.0924e-12	1.1656e-09
Cluster-5353.0	0	38.3805060175226	-21.261	1.2349e-12	1.1656e-09
Cluster-5375.3	0	42.420559282525	-21.217	1.3563e-12	1.1656e-09
Cluster-5398.0	0	38.3805060175226	-21.261	1.2349e-12	1.1656e-09
Cluster-5416.0	0	38.3805060175226	-21.261	1.2349e-12	1.1656e-09
Cluster-5684.0	0	38.3805060175226	-21.261	1.2349e-12	1.1656e-09
Cluster-5720.0	0	37.0338215958551	-21.208	1.4152e-12	1.1656e-09
Cluster-5770.0	0	37.0338215958551	-21.208	1.4152e-12	1.1656e-09
Cluster-3799.0	0	35.6871371741877	-21.16	1.6076e-12	1.2413e-09
Cluster-3883.0	0	35.6871371741877	-21.16	1.6076e-12	1.2413e-09
Cluster-4301.0	0	35.6871371741877	-21.16	1.6076e-12	1.2413e-09
Cluster-4611.0	0	35.6871371741877	-21.16	1.6076e-12	1.2413e-09
Cluster-4984.0	0	35.6871371741877	-21.16	1.6076e-12	1.2413e-09
Cluster-5106.0	0	35.6871371741877	-21.16	1.6076e-12	1.2413e-09
Cluster-5244.0	0	36.3604793850214	-21.179	1.5248e-12	1.2413e-09
Cluster-5528.0	0	35.6871371741877	-21.16	1.6076e-12	1.2413e-09
Cluster-5731.0	0	35.6871371741877	-21.16	1.6076e-12	1.2413e-09
Cluster-3965.0	0	34.3404527525202	-21.1	1.8847e-12	1.3607e-09
Cluster-4410.0	0	34.3404527525202	-21.1	1.8847e-12	1.3607e-09
Cluster-4656.0	0	34.3404527525202	-21.1	1.8847e-12	1.3607e-09
Cluster-4728.0	0	34.3404527525202	-21.1	1.8847e-12	1.3607e-09
Cluster-5118.0	0	34.3404527525202	-21.1	1.8847e-12	1.3607e-09
Cluster-5144.0	0	34.3404527525202	-21.1	1.8847e-12	1.3607e-09
Cluster-51880.4	0	57.234087920867	-21.123	1.8484e-12	1.3607e-09
Cluster-5715.0	0	34.3404527525202	-21.1	1.8847e-12	1.3607e-09
Cluster-5786.0	0	34.3404527525202	-21.1	1.8847e-12	1.3607e-09
Cluster-5790.0	0	34.3404527525202	-21.1	1.8847e-12	1.3607e-09
Cluster-10598.0	0	35.0137949633539	-20.976	2.5175e-12	1.7519e-09
Cluster-3588.0	0	33.6671105416865	-20.954	2.6943e-12	1.7519e-09
Cluster-3751.0	0	33.6671105416865	-20.954	2.6943e-12	1.7519e-09
Cluster-3781.1	0	33.6671105416865	-20.954	2.6943e-12	1.7519e-09
Cluster-3907.0	0	35.0137949633539	-20.976	2.5175e-12	1.7519e-09
Cluster-4255.0	0	33.6671105416865	-20.954	2.6943e-12	1.7519e-09
Cluster-4312.0	0	33.6671105416865	-20.954	2.6943e-12	1.7519e-09
Cluster-4634.0	0	33.6671105416865	-20.954	2.6943e-12	1.7519e-09
Cluster-4651.0	0	33.6671105416865	-20.954	2.6943e-12	1.7519e-09
Cluster-4652.0	0	33.6671105416865	-20.954	2.6943e-12	1.7519e-09
Cluster-4750.0	0	35.0137949633539	-20.976	2.5175e-12	1.7519e-09
Cluster-4866.0	0	33.6671105416865	-20.954	2.6943e-12	1.7519e-09
Cluster-5014.0	0	33.6671105416865	-20.954	2.6943e-12	1.7519e-09
Cluster-5018.0	0	33.6671105416865	-20.954	2.6943e-12	1.7519e-09
Cluster-5028.0	0	35.0137949633539	-20.976	2.5175e-12	1.7519e-09
Cluster-5760.0	0	33.6671105416865	-20.954	2.6943e-12	1.7519e-09
Cluster-5881.0	0	33.6671105416865	-20.954	2.6943e-12	1.7519e-09
Cluster-30167.58821	43.4594281816797	0	7.7447	8.5206e-07	0.00055081
Cluster-29363.0	0	33.7577088035383	-7.7229	3.1439e-06	0.0020206
Cluster-30167.2432	123.403128522306	3.77935845065639	4.9021	4.1211e-06	0.0026335
Cluster-30167.45355	502.575793083416	53.3591985480424	3.23	5.7022e-06	0.003623
Cluster-25252.0	0	78.2771504425938	-8.9379	5.7506e-06	0.003633
Cluster-30167.26561	147.784802297784	6.4900261921158	4.4137	8.0933e-06	0.0050841
Cluster-30167.17196	399.171154068775	12.8258085154865	4.9157	8.8098e-06	0.0055031
Cluster-26029.0	2.76169520612663	63.3098729206248	-4.4961	1.6496e-05	0.010247
Cluster-30167.14515	35.777433219191	0.542133548291882	5.7322	1.6941e-05	0.010465
Cluster-30167.8298	0.760132289362391	178.084813989111	-8.0433	1.7437e-05	0.010711
Cluster-30167.8900	0	52.2544638282211	-8.3515	1.9346e-05	0.011819
Cluster-28800.0	0	40.1415603464155	-7.9664	2.3042e-05	0.014
Cluster-30167.58537	139.54515405652	7.04773612779447	4.2188	2.3359e-05	0.014116
Cluster-34199.0	1.51865365915234	108.186507708593	-6.1828	2.9879e-05	0.017958
Cluster-30167.64405	0	52.1287889681431	-8.3473	3.2624e-05	0.019502
Cluster-30167.3710	52.3410904206044	2.72624412884619	4.0956	3.478e-05	0.02068
Cluster-30167.2955	59.199209613673	2.94279354713839	4.1679	4.6939e-05	0.027761
Cluster-24591.0	0.248608309394858	114.332294632097	-8.5246	5.1754e-05	0.030287
Cluster-30167.39112	220.307832583118	17.5475240655079	3.6233	5.1565e-05	0.030287
Cluster-29266.1	0	65.1379791369073	-8.6718	5.4795e-05	0.031899
Cluster-30167.16388	49.7422799147232	689.615489593653	-3.7938	6.4108e-05	0.037126
Cluster-30167.61493	27.058394408481	902.508433093766	-5.0636	6.6862e-05	0.03852
Cluster-25576.0	0.632906601277845	58.6015162621344	-6.6111	6.7251e-05	0.038544
Cluster-27874.0	0	45.9054863779552	-8.1631	6.8301e-05	0.038945
Cluster-30167.15445	0.252840456596649	61.2464334325712	-7.6183	7.1475e-05	0.040393
Cluster-30167.55016	156.741484453773	19.4715086075818	3.0306	7.1567e-05	0.040393
Cluster-30167.33364	122.637004741659	16.0128592342153	2.9387	7.4955e-05	0.042092
Cluster-30167.61515	782.038900915511	131.471914955473	2.5695	7.5759e-05	0.04233
Cluster-30167.13843	63.6746315259812	0.789835741357646	6.1042	8.357e-05	0.04646
Cluster-30167.27558	163.434316500534	8.62740761050976	4.1755	8.4982e-05	0.046778
Cluster-30167.69434	151.103253322149	19.2336464938241	2.9786	8.4898e-05	0.046778
Cluster-30167.11560	6.29783006279347	112.559035146546	-4.1663	8.8076e-05	0.048242
Cluster-30167.40103	2243.61869419485	80.1367568372731	4.8075	9.0633e-05	0.049399
