# Supplementary material for: A comparative study on photosynthetic characteristics and flavonoid metabolism between Camellia petelotii (Merr.) Sealy and Camellia impressinervis Chang &Liang
Source: Front Plant Sci. 2022 Nov 24;13:1071458. doi: 10.3389/fpls.2022.1071458 (PMC9762238; doi:10.3389/fpls.2022.1071458)
Supplement: Supplementary Table 5 — Primers used for RT-PCR assays [file Table_5.xls]

## Sheet: Sheet1
Sequence Definition	Gene Name	Product Length	Sense Primer	Anti-sense Primer
Cluster-30167.17621	4CL	168	GCGGTGGAATGCAATTAGAAGA	CGGTTGGCTGTTGACAAGTTA
Cluster-30167.56705	DFR	112	CTCCAGAGCAACCCTCAATG	AAGGTGAAGCACTTGTTAGACT
Cluster-30167.21935	PsbA	177	GGACCGCCATTGTATAACCATT	CATTGCTGCTCCTCCAGTAGA
Cluster-30167.39124	AHP	156	CAGCGACAGGTTGCCTACAT	GCGGATCAGTCTAGCAGAATCA
Cluster-30167.38641	PAL	194	GGCGACATGGAACAGGACTC	CCCAACTCTTCCCTCACAAACT
Cluster-39431.0	CISZOG	147	AATGTAGGACTCGGTGTTTGGA	CAAGCCTCATTGTGCCTTCG
Cluster-30167.50515	F3H	100	TCCAAACACCTACAATATCACC	GAACCAAAGTGACACGAGTC
Cluster-4978.0	PetF	164	GGCTGGTTCTTGCTCATCTTGT	GCTCCTCCTCCTTGTGAGTCTC
Cluster-30167.40106	A-ARR	123	CTGTCATCAACGGCGAGAAC	TTGGTTGGTAATGGCGAGAAC
Cluster-30167.32200	miaA	179	CAATGTCCTAACGGTCTTGTGT	GGCAGCAGCATGTCTTAGTAA
Cluster-30167.10695	C4H	111	ATGCTGAACTGCCCTCCTTT	TCTGCCGATTCTGGGTATTACT
Cluster-30167.28177	F3'H	119	AACCAGAACTCAGAGATCAAGT	AATCTTAGACGCCAAGAACTCA
Cluster-30167.41302	LAR	121	CGTACCTTCCTCTAGTCCTTGA	TACCACCATCCTTGGCATCTT
Cluster-30167.46436	CHS	108	TACAGGCGACAAATCAATGA	CTAGCATCAAGCGAAGGTG
Cluster-30167.29684	B-ARR	123	ATGTCTCAACCACCGCAGTC	AGCAGCACTACTTGGCATCC
Cluster-11751.0	ATPF1A	103	AATTTCAGCGGGATTCAGTTG	CAAGACATTCCACCGATTCAC
Cluster-34798.0	IPT	145	TGAAGCATCCGAACACGAACT	GAATGGTGGAGGAGGTGAGAAG
Cluster-30167.12252	UGT	118	TGCATTGGCCGGTTGATAGAT	GTGTTGGTGGTGGTGGTTGA
Cluster-4276.0	PsaD	134	TCTCAGTAACCCGACCCATCC	AGTGCTGCCACCGAAGATTG
Cluster-30167.40513	FLS	103	CTTCAGCCGTCCGATCAATG	GCACGATGTGGTGGTCAATG
Cluster-41628.19475	Tublin	104	CTCTCGTCTTCTCCGTCTCCT	CCAGCCTTCACCATTCCAGTT
